# Supplementary material for: Positive and biphasic extracellular waveforms correspond to return currents and axonal spikes
Source: Commun Biol. 2023 Sep 18;6:950. doi: 10.1038/s42003-023-05328-6 (PMC10507124; doi:10.1038/s42003-023-05328-6)
Supplement: Supplementary file 3 — Supplementary Data 1 [file 42003_2023_5328_MOESM3_ESM.xls]

## Sheet: fig1e, fig2k, fig3fg
width_N_spike	width_P/B_spike	id_2P_3B	region_1ncx_3ca1
1.1907	1.024	3	1
1.16364	0.984615	3	1
1.00392	1.28	2	1
1.06667	1.06667	2	1
1.08936	0.930909	3	1
0.984615	0.839344	3	1
1.16364	0.966038	3	1
1.08936	0.930909	3	1
1.13778	1.08936	3	1
1.08936	1.024	3	1
1.11304	0.867797	3	1
1.11304	1.0449	3	1
1.08936	1.0449	3	1
1.13778	0.853333	3	1
1.13778	1.11304	2	1
1.00392	0.984615	3	3
1.0449	1.13778	3	3
1.16364	1.16364	3	3
1.00392	1.024	3	3
1.06667	1.024	3	3
1.08936	1.08936	3	3
1.024	1.024	3	3
1.06667	1.024	3	3
1.08936	1.11304	3	3
1.0449	1.06667	3	3
1.0449	1.00392	3	3
1.21905	1.024	3	3
1.11304	1.08936	3	3
1.11304	0.984615	3	3
1.0449	1.06667	3	3
1.11304	1.00392	3	3
1.06667	0.966038	3	3
1.06667	1.08936	3	3
1.16364	0.948148	3	3
1.024	0.867797	3	3
1.08936	1.00392	3	3
1.0449	1.00392	3	3
1.34737	1.024	3	3
1.11304	1.024	3	3
1.11304	0.984615	3	3
1.11304	1.06667	3	3
1.08936	1.024	3	3
0.984615	1.024	3	3
1.11304	0.984615	3	3
1.11304	1.00392	3	3
1.13778	0.966038	3	3
1.00392	0.898246	3	3
1.024	0.984615	3	3
1.024	1.0449	3	3
1.024	0.882759	3	3
1.31282	1.08936	3	3
1.024	1.0449	3	3
1.024	0.984615	3	3
1.0449	1.00392	3	3
1.024	1.0449	3	3
1.06667	1.0449	3	3
1.08936	1.0449	3	3
1.06667	1.024	3	3
1.0449	1.0449	3	3
1.0449	0.882759	3	3
1.06667	1.0449	3	3
1.06667	1.024	3	3
1.06667	0.948148	3	3
1.08936	1.024	3	3
1.0449	1.024	3	3
1.024	0.984615	3	3
1.00392	0.966038	3	3
1.0449	1.024	3	3
1.06667	1.024	3	3
1.00392	0.966038	3	3
1.16364	0.984615	3	3
1.1907	0.966038	3	3
1.024	0.812698	3	3
1.13778	0.930909	3	3
1.08936	1.024	3	3
1.0449	0.948148	3	3
1.024	1.024	3	3
1.08936	1.024	3	3
1.00392	0.984615	3	3
1.024	0.966038	3	3
1.0449	1.00392	3	3
1.0449	1.06667	3	3
1.0449	1.024	3	3
1.0449	1.00392	3	3
1.08936	1.00392	3	3
1.06667	1.024	3	3
1.08936	1.024	3	3
1.13778	0.966038	3	3
1.06667	1.0449	3	3
1.0449	1.00392	3	3
1.024	1.00392	3	3
1.024	1.06667	3	3
1.0449	1.024	3	3
1.06667	0.984615	3	3
1.06667	0.948148	3	3
1.11304	1.024	3	3
1.0449	1.024	3	3
1.0449	1.00392	3	3
1.08936	1.024	3	3
1.024	0.984615	3	3
1.00392	0.984615	3	3
1.024	0.948148	3	3
1.0449	1.06667	3	3
1.0449	0.966038	3	3
1.06667	0.966038	3	3
1.0449	0.948148	3	3
1.06667	0.984615	3	3
1.024	0.966038	3	3
1.08936	0.984615	3	3
1.024	0.948148	3	3
1.0449	0.984615	3	3
0.984615	1.00392	3	3
1.08936	0.966038	3	3
1.08936	0.948148	3	3
1.08936	0.966038	3	3
1.0449	1.00392	2	3
1.0449	0.984615	3	3
1.06667	0.984615	3	3
1.06667	0.984615	3	3
1.11304	1.024	3	3
1.11304	0.966038	3	3
1.08936	1.024	3	3
1.024	0.948148	3	3
1.13778	0.867797	2	1
1.1907	0.839344	3	3
1.11304	0.853333	3	3
1.00392	0.867797	3	3
1.08936	0.984615	3	3
1.13778	0.914286	3	3
1.13778	0.812698	3	3
1.08936	0.984615	3	3
0.948148	0.966038	3	3
1.06667	1.024	3	3
1.08936	0.948148	3	3
1.11304	0.984615	3	3
1.13778	0.8	3	3
1.13778	0.948148	3	3
1.06667	0.966038	3	3
1.06667	0.966038	3	3
1.11304	1.024	3	3
1.024	1.0449	3	3
1.08936	0.984615	3	3
1.0449	0.966038	3	3
1.0449	0.966038	3	3
1.0449	0.984615	3	3
1.0449	1.0449	3	3
0.966038	0.984615	3	3
1.08936	0.984615	3	3
1.00392	1.00392	3	3
1.024	1.024	3	3
1.00392	1.024	2	3
1.08936	0.966038	3	3
1.00392	0.966038	3	3
1.08936	0.948148	3	3
1.024	0.966038	3	3
1.08936	0.825806	3	3
0.984615	1.00392	3	3
1.0449	0.898246	3	3
1.0449	0.948148	3	3
0.984615	0.914286	3	3
1.024	0.984615	3	3
1.00392	0.914286	3	3
1.0449	0.711111	3	3
1.11304	0.898246	3	3
1.0449	0.966038	3	3
1.06667	0.984615	3	3
1.16364	0.948148	2	3
1.11304	0.787692	3	3
1.06667	1.00392	3	3
1.21905	0.914286	3	3
1.11304	0.966038	3	3
1.11304	0.898246	3	3
1.08936	0.966038	3	3
1.08936	1.00392	3	3
1.08936	0.914286	3	3
1.0449	0.948148	3	3
1.16364	0.825806	3	3
1.16364	0.867797	3	3
1.16364	0.948148	3	3
1.08936	0.787692	3	3
1.08936	0.898246	3	3
1.0449	0.930909	3	3
0.966038	0.825806	2	3
1.024	0.898246	3	3
1.16364	0.853333	2	3
1.0449	0.930909	3	3
1.0449	0.984615	3	3
1.024	0.948148	3	3
1.11304	0.966038	3	3
1.024	1.00392	3	3
1.11304	0.882759	3	3
1.31282	0.966038	3	3
1.0449	0.984615	3	3
1.06667	1.0449	3	3
1.06667	0.914286	3	3
1.0449	0.984615	3	3
1.13778	0.966038	3	3
1.06667	0.882759	3	3
1.08936	0.930909	3	3
1.08936	1.08936	3	3
1.024	0.914286	3	3
1.08936	0.966038	3	3
1.06667	0.914286	3	3
1.0449	0.930909	3	3
1.1907	1.16364	3	3
0.984615	1.00392	3	3
1.00392	0.966038	3	3
1.024	0.914286	3	3
1.13778	0.812698	3	3
1.06667	0.898246	3	3
1.00392	0.914286	3	3
1.0449	0.914286	3	3
1.024	1.0449	3	3
1.06667	0.711111	3	3
1.13778	0.882759	3	3
1.13778	0.70137	3	3
0.930909	0.839344	3	3
1.0449	0.853333	3	3
1.08936	0.984615	3	3
1.08936	0.948148	3	3
1.13778	0.721127	3	3
1.11304	0.853333	3	3
1.08936	0.966038	3	3
1.11304	0.812698	3	3
1.08936	0.8	3	3
1.024	1.00392	3	3
1.11304	0.898246	3	3
1.0449	0.882759	3	3
1.06667	0.867797	3	3
1.08936	0.664935	3	3
1.024	0.930909	3	3
1.00392	1.00392	3	3
1.06667	1.024	3	3
1.16364	0.867797	3	3
1.0449	0.839344	3	3
1.08936	0.966038	3	3
1.06667	1.024	3	3
1.06667	0.898246	3	3
1.024	0.984615	3	3
0.966038	0.914286	3	3
1.024	1.08936	3	3
1.0449	1.0449	3	3
1.08936	1.06667	3	3
1.06667	1.0449	3	3
0.966038	1.024	3	3
1.08936	0.825806	3	3
1.06667	1.08936	3	3
1.11304	0.984615	3	3
1.16364	0.775758	3	3
0.984615	0.984615	3	3
1.13778	0.825806	3	3
1.11304	0.867797	3	3
1.21905	1.16364	3	3
1.0449	0.948148	3	3
1.11304	0.984615	3	3
1.13778	0.914286	3	3
1.38378	0.575281	2	3
1.024	1.0449	3	3
1.00392	0.966038	3	3
0.984615	0.984615	3	3
1.16364	0.914286	3	3
1.024	0.966038	3	3
1.00392	0.966038	3	3
1.13778	1.11304	3	3
1.06667	1.08936	3	3
1.11304	1.13778	3	3
1.08936	1.11304	3	3
1.06667	0.731429	3	3
0.948148	0.882759	3	3
1.024	0.966038	3	3
1.00392	0.948148	3	3
1.13778	0.839344	3	3
1.06667	1.06667	3	3
1.11304	0.966038	3	3
1.024	1.024	3	3
1.06667	1.024	3	3
1.16364	0.825806	3	3
1.0449	0.966038	3	3
1.0449	0.966038	3	3
1.06667	0.984615	3	3
1.0449	0.914286	3	3
1.13778	0.882759	3	3
1.024	1.00392	3	3
1.06667	0.984615	3	3
1.00392	1.0449	3	3
1.13778	1.1907	3	3
1.16364	0.588506	3	3
1.024	1.00392	3	3
1.08936	0.812698	3	3
1.11304	1.00392	3	3
1.00392	0.867797	3	3
1.0449	0.882759	3	3
1.0449	0.914286	3	3
1.00392	0.825806	3	3
1.024	0.948148	3	3
0.930909	0.8	3	3
1.08936	0.966038	3	3
1.06667	0.984615	3	3
1.13778	0.984615	3	3
1.0449	0.984615	3	3
1.06667	0.914286	3	3
1.06667	0.839344	3	3
1.0449	0.966038	3	3
0.984615	0.8	3	3
1.024	1.06667	3	3
1.00392	1.00392	3	3
1.08936	0.984615	3	3
1.00392	0.966038	3	3
1.00392	0.825806	3	3
1.13778	1.00392	3	3
1.06667	0.984615	3	3
1.0449	1.0449	3	3
1.00392	1.00392	3	3
1.024	0.948148	3	3
1.0449	0.984615	3	3
1.0449	0.984615	3	3
1.024	0.930909	3	3
1.08936	0.825806	3	3
1.024	1.08936	3	3
0.966038	0.867797	3	3
1.024	0.966038	3	3
0.984615	0.867797	3	3
1.024	0.984615	3	3
1.0449	0.984615	3	3
1.08936	0.984615	3	3
1.08936	1.08936	3	3
1.08936	0.966038	3	3
1.08936	1.00392	3	3
1.0449	0.930909	3	3
1.024	1.024	3	3
1.11304	1.0449	3	3
1.08936	1.0449	3	3
1.00392	1.0449	3	3
1.11304	1.00392	3	3
1.0449	0.898246	3	3
1.08936	1.024	3	3
1.06667	0.812698	2	3
1.08936	0.966038	3	3
1.024	0.948148	3	3
1.024	1.024	3	3
1.0449	0.966038	3	3
1.00392	0.812698	3	3
1.024	0.882759	3	3
1.06667	1.0449	3	3
0.984615	1.00392	3	3
1.16364	1.0449	3	3
1.08936	1.13778	3	3
1.06667	0.948148	3	3
1.024	0.930909	3	3
1.13778	0.825806	2	3
1.11304	1.024	3	3
1.08936	0.984615	3	3
1.06667	0.839344	3	3
1.024	0.984615	3	3
1.024	0.867797	3	3
1.08936	0.948148	3	3
1.0449	0.948148	3	3
1.06667	0.731429	3	3
1.0449	0.775758	3	3
1.11304	1.00392	3	3
1.13778	0.752941	3	3
1.08936	1.0449	3	3
1.0449	0.787692	3	3
1.0449	1.024	3	3
1.0449	0.948148	3	3
0.984615	0.711111	3	3
1.0449	1.00392	3	3
1.0449	1.00392	3	3
1.06667	1.08936	3	3
1.06667	1.08936	3	3
1.11304	1.08936	3	3
1.06667	1.0449	3	3
1.06667	0.984615	3	3
0.984615	1.06667	3	3
0.984615	0.984615	3	3
1.00392	0.984615	3	3
1.06667	1.024	3	3
1.13778	1.00392	3	3
1.024	1.0449	3	3
1.024	0.898246	3	1
1.06667	0.898246	3	1
1.13778	0.764179	3	3
1.11304	1.06667	3	3
1.0449	0.966038	3	3
1.11304	1.024	3	3
1.11304	0.930909	3	3
1.024	1.024	3	3
1.13778	0.898246	3	3
1.13778	0.914286	3	3
1.08936	1.0449	3	3
1.16364	1.00392	3	3
1.16364	0.914286	3	3
1.16364	0.930909	3	3
1.00392	0.914286	3	3
1.13778	0.914286	3	3
1.13778	0.914286	3	3
1.13778	0.984615	3	3
1.16364	1.0449	3	3
1.13778	1.00392	3	3
1.13778	0.930909	3	3
1.024	0.966038	3	3
1.06667	1.00392	3	3
1.06667	0.966038	3	3
1.024	1.0449	3	3
1.13778	0.930909	3	3
1.06667	1.00392	3	3
1.11304	1.024	3	3
1.08936	1.0449	3	3
1.0449	1.00392	3	3
1.0449	0.930909	3	3
1.08936	0.898246	3	3
1.11304	0.787692	3	3
1.11304	0.966038	3	3
0.914286	0.898246	3	3
1.11304	0.966038	3	3
1.21905	0.966038	3	3
1.11304	0.930909	3	3
1.13778	0.948148	3	3
1.13778	0.966038	3	3
1.11304	0.882759	3	3
1.11304	1.00392	3	3
1.11304	1.0449	3	3
1.11304	0.775758	3	3
1.11304	0.948148	3	3
1.13778	0.948148	3	3
1.24878	0.948148	3	3
1.11304	0.948148	3	3
1.0449	0.914286	3	3
1.11304	1.0449	3	3
1.13778	0.948148	3	3
1.13778	1.00392	3	3
1.11304	0.825806	3	3
1.24878	1.16364	2	3
1.24878	0.930909	3	3
1.13778	0.839344	3	3
1.28	1.28	2	3
1.28	0.948148	3	3
1.024	1.00392	3	3
1.08936	0.948148	3	3
1.0449	0.742029	3	1
1.0449	0.8	2	1
1.1907	0.966038	3	1
1.024	0.764179	3	1
1.21905	0.930909	3	1
1.16364	1.00392	3	1
1.24878	1.06667	3	1
1.13778	0.948148	3	1
1.16364	0.966038	3	1
1.0449	0.882759	3	1
1.06667	0.775758	3	1
1.13778	0.984615	3	1
1.13778	0.825806	3	1
1.1907	0.984615	3	1
1.1907	0.930909	3	1
1.21905	0.914286	3	1
1.21905	1.024	3	1
1.16364	1.024	3	1
1.11304	0.812698	3	1
1.08936	1.00392	3	1
1.13778	0.966038	3	1
1.024	0.775758	3	1
1.16364	0.882759	3	1
1.06667	0.984615	3	1
1.06667	0.898246	3	1
1.16364	0.853333	3	1
1.21905	1.024	3	1
1.16364	1.0449	3	1
1.24878	0.930909	3	1
1.24878	0.966038	3	1
1.21905	0.914286	3	1
1.16364	0.898246	3	1
1.13778	0.948148	3	1
1.13778	1.0449	3	1
1.13778	1.0449	3	1
1.16364	0.898246	3	1
1.1907	0.948148	3	1
0.825806	0.898246	3	1
1.16364	0.867797	3	1
1.16364	0.867797	3	1
1.16364	0.839344	3	1
1.11304	0.867797	2	1
1.1907	1.0449	3	1
1.1907	0.948148	3	1
1.06667	0.70137	3	1
1.06667	0.966038	3	1
1.06667	1.06667	3	1
1.13778	0.867797	3	1
1.06667	0.898246	3	1
1.13778	0.882759	3	1
1.13778	0.930909	3	1
1.13778	0.966038	3	1
1.21905	1.00392	3	1
1.08936	0.839344	3	1
1.16364	1.024	3	1
1.16364	0.825806	3	1
1.21905	0.948148	3	1
1.24878	0.966038	3	1
1.16364	0.882759	3	1
1.13778	0.898246	3	1
1.11304	0.898246	3	1
1.11304	0.898246	3	1
1.16364	0.882759	3	1
1.16364	0.914286	3	1
1.16364	1.0449	3	1
1.16364	1.06667	3	1
1.1907	1.06667	3	1
1.13778	0.966038	3	1
0.984615	0.853333	3	1
1.16364	0.984615	3	1
1.08936	0.752941	3	1
1.16364	1.06667	2	1
1.16364	0.966038	3	1
1.08936	0.948148	3	1
1.08936	0.752941	3	1
1.1907	0.914286	3	1
1.0449	0.853333	3	1
1.11304	0.867797	3	1
0.752941	0.930909	3	1
1.21905	1.08936	3	1
1.21905	0.966038	3	1
1.1907	0.853333	3	1
1.08936	0.966038	3	1
1.16364	0.914286	3	1
1.16364	0.812698	3	1
1.1907	0.914286	3	1
1.06667	0.787692	2	1
1.06667	0.867797	3	1
1.0449	0.948148	3	1
1.16364	0.882759	3	1
1.16364	1.00392	3	1
1.13778	0.853333	3	1
1.13778	1.00392	3	1
1.13778	0.930909	3	1
1.13778	0.867797	3	1
1.13778	0.914286	3	1
1.08936	0.984615	3	1
1.21905	0.867797	3	1
1.16364	0.984615	3	1
1.16364	0.914286	3	1
1.024	0.898246	3	1
1.11304	0.984615	3	1
1.08936	0.930909	3	1
1.11304	1.024	3	1
1.11304	0.867797	3	1
1.1907	0.775758	3	1
1.1907	1.00392	3	1
1.13778	0.914286	3	1
1.13778	0.966038	3	1
1.13778	0.930909	2	1
1.08936	0.867797	3	1
1.16364	0.839344	2	1
1.11304	0.742029	2	1
1.13778	0.948148	2	1
1.16364	0.948148	3	1
1.1907	1.024	3	1
0.984615	0.867797	3	1
0.984615	0.930909	3	1
1.11304	0.914286	2	1
1.08936	0.867797	2	1
1.1907	0.914286	3	1
1.11304	0.984615	2	1
0.752941	1.16364	2	1
1.08936	0.839344	2	1
1.13778	0.839344	3	1
1.0449	0.764179	3	1
1.1907	0.882759	3	1
1.0449	0.930909	3	1
1.11304	1.00392	2	1
1.08936	0.522449	3	1
1.06667	0.853333	3	1
1.11304	0.839344	3	3
1.11304	0.882759	3	3
1.13778	0.812698	3	3
0.984615	0.984615	3	3
1.00392	0.914286	3	3
1.0449	0.984615	3	3
1.00392	0.882759	3	1
1.13778	0.825806	2	1
0.966038	0.691892	3	1
1.1907	1.0449	3	1
1.1907	1.024	3	1
1.1907	1.08936	3	1
1.16364	1.11304	2	1
1.24878	1.21905	3	1
1.24878	1.00392	3	1
0.984615	0.550538	3	1
1.11304	0.914286	3	1
1.0449	0.867797	3	1
1.024	0.812698	3	1
1.06667	0.839344	3	1
1.13778	1.024	3	1
1.11304	0.853333	3	1
1.08936	0.764179	3	1
1.08936	0.867797	3	1
1.11304	0.914286	3	1
1.16364	0.839344	3	3
1.21905	0.984615	3	3
1.1907	0.984615	3	3
1.1907	0.948148	3	1
1.1907	0.825806	3	3
1.1907	0.930909	3	3
1.11304	1.11304	2	3
1.38378	1.21905	2	3
1.08936	0.914286	3	3
1.50588	1.38378	2	3
1.50588	1.34737	2	3
1.50588	0.867797	3	3
1.50588	0.812698	3	3
1.11304	0.966038	3	3
1.28	1.38378	2	3
1.13778	1.11304	2	3
1.16364	1.38378	2	3
1.16364	1.13778	2	3
1.13778	1.08936	2	3
0.853333	0.948148	3	3
0.853333	0.839344	3	3
1.0449	1.21905	2	3
1.13778	0.787692	3	3
1.0449	1.0449	3	3
1.0449	1.024	3	3
1.024	1.00392	3	3
1.024	0.930909	3	3
1.11304	1.024	3	3
0.930909	0.882759	3	3
1.08936	1.0449	3	3
1.00392	1.06667	3	3
1.00392	1.0449	3	3
1.00392	0.948148	3	3
1.24878	0.914286	3	3
1.08936	0.984615	3	3
1.21905	0.914286	3	3
1.0449	0.966038	3	3
1.11304	1.0449	3	3
1.55152	0.62439	2	1
1.34737	0.62439	2	1
1.1907	0.595349	2	1
0.966038	1.024	3	3
1.06667	1.0449	3	3
1.08936	1.0449	3	3
1.08936	0.948148	3	3
1.06667	0.948148	3	3
1.13778	1.00392	3	3
1.08936	0.948148	3	3
1.11304	0.984615	3	3
1.16364	0.984615	3	3
1.06667	1.00392	3	3
1.024	1.0449	3	3
1.11304	1.024	3	3
1.16364	1.024	3	3
1.0449	1.06667	3	3
1.08936	0.752941	3	3
1.0449	1.00392	3	3
1.06667	0.966038	3	3
0.948148	0.984615	3	3
1.08936	1.0449	3	3
1.08936	1.00392	3	3
1.08936	0.742029	3	3
1.08936	0.691892	3	3
1.08936	1.06667	3	3
1.00392	1.06667	3	3
1.11304	1.00392	3	3

## Sheet: fig1f
width_N_spikes	width_P_spikes
1.11304	0.948148
1.11304	1.24878
1.024	1.00392
1.0449	0.914286
1.13778	0.914286
1.13778	0.948148
1.0449	0.867797
1.08936	0.984615
1.0449	0.984615
1.08936	0.882759
1.11304	1.11304
1.08936	0.914286
1.00392	0.930909
1.0449	0.825806
1.13778	0.898246
1.13778	0.984615
1.11304	0.930909
1.11304	1.00392
1.06667	1.42222
1.11304	0.966038
1.13778	1.024
1.06667	0.948148
1.08936	1.024
1.08936	0.930909
1.00392	1.0449
1.16364	0.984615
1.11304	0.930909
1.06667	2.69474
1.06667	0.867797
1.06667	1.42222
1.13778	1.08936
0.966038	1.28
1.34737	1.00392
1.06667	0.898246
1.08936	1.024
1.0449	0.853333
1.11304	0.825806
1.11304	0.8
1.11304	0.853333
1.0449	0.948148
1.08936	0.898246
1.08936	0.853333
1.08936	1.21905
1.13778	0.812698
1.08936	0.775758
1.11304	1.024
1.1907	0.914286
1.11304	1.024
1.0449	0.867797
1.06667	0.742029
1.06667	0.812698
1.13778	0.966038
1.06667	0.898246
1.1907	1.1907
1.11304	0.984615
1.00392	0.930909
1.08936	0.853333
1.08936	0.825806
1.11304	1.0449
1.06667	0.882759
1.16364	1.82857
1.06667	0.867797
1.0449	1.1907
1.28	1.11304
1.06667	0.853333
1.0449	0.812698
1.08936	0.898246
1.16364	1.06667
1.13778	0.882759
1.1907	0.867797
1.11304	0.984615
1.08936	1.024
1.06667	0.898246
1.08936	0.853333
1.0449	1.24878
1.06667	1.00392
1.0449	0.930909
1.0449	0.948148
0.984615	1.16364
1.08936	0.984615
1.08936	0.966038
1.08936	0.898246
1.24878	1.024
1.28	1.00392
1.0449	1.16364
1.06667	0.839344
1.08936	0.966038
1.13778	1.024
1.21905	0.984615
1.11304	0.867797
1.21905	1.16364
1.16364	0.8
1.13778	0.984615
1.13778	0.914286
1.0449	0.853333
1.08936	0.812698
1.08936	0.898246
1.06667	0.812698
1.0449	0.853333
1.08936	0.930909
1.11304	0.8
1.1907	0.867797
1.08936	0.825806
1.16364	0.853333
1.16364	0.853333
1.13778	0.742029
0.948148	0.787692
1.11304	0.825806
1.024	0.839344
1.08936	0.764179
1.08936	0.930909
1.13778	0.787692
1.08936	1.024
1.08936	0.742029
1.11304	0.839344
1.11304	0.8
1.16364	0.8
1.06667	0.948148
1.13778	0.898246
1.024	1.024
1.11304	0.839344
1.06667	1.024
1.13778	1.0449
1.08936	1.38378
1.0449	1.13778
1.16364	0.984615
1.06667	1.13778
1.11304	1.16364
1.08936	1.08936
1.31282	1.11304
1.08936	1.11304
1.11304	0.867797
1.21905	1.08936
1.13778	1.024
1.13778	0.984615
1.13778	1.16364
0.984615	1.28
1.08936	1.16364
1.06667	1.28
1.13778	0.966038
1.11304	1.16364
1.08936	1.06667
1.06667	1.0449
1.0449	1.08936
1.16364	1.24878
1.08936	1.08936
1.21905	1.11304
1.06667	1.06667
1.08936	1.24878
1.11304	0.948148
1.00392	1.16364
1.11304	1.13778
1.06667	0.984615
1.024	1.13778
1.1907	0.984615
1.11304	1.00392
1.11304	1.28
1.16364	1.1907
1.16364	1.31282
1.24878	0.764179
1.11304	1.24878
1.08936	1.24878
1.024	1.1907
1.06667	1.21905
1.16364	1.42222
1.21905	1.46286
1.00392	1.38378
1.16364	1.1907
1.08936	1.28
1.024	0.882759
1.13778	1.024
1.16364	1.00392
1.024	1.1907
1.08936	1.11304
1.13778	1.08936
1.08936	1.0449
1.06667	1.024
1.08936	0.984615
1.13778	0.966038
1.08936	1.1907
1.08936	0.984615
1.06667	0.914286
1.08936	0.930909
1.11304	1.11304
1.08936	1.0449
1.13778	1.08936
1.13778
1.08936
1.16364
1.08936
1.024
1.1907
1.11304
1.1907
1.08936
1.1907
1.0449
1.13778
1.28
1.06667
1.08936
1.0449
1.13778
1.0449
1.08936
1.1907
1.24878
1.11304
1.0449
1.31282
1.06667
1.34737
1.0449
1.1907
1.08936
1.024
1.06667
1.28
1.28
1.16364
1.11304
1.16364
1.11304
1.0449
1.11304
1.16364
1.21905
1.08936
1.21905
1.06667
1.08936
1.16364
1.06667
1.06667
1.06667
1.34737
1.08936
1.13778
1.024
1.08936
1.11304
1.21905
1.11304
1.0449
1.21905
1.0449
1.13778
1.13778
1.08936
1.08936
1.0449
1.11304
1.08936
1.13778
1.13778
1.11304
1.06667
1.16364
1.13778
1.06667
1.13778
1.21905
1.024
1.11304
1.06667
1.11304
0.984615
1.024
1.13778
1.06667
1.11304
1.08936
1.11304
1.42222
1.08936
1.08936
1.06667
1.16364
1.08936
1.08936
1.08936
1.024
1.08936
1.13778
1.11304
1.16364
1.13778
1.13778
1.13778
1.0449
1.28
1.08936
1.16364
1.08936
1.08936
1.13778
1.06667
1.21905
1.024
1.08936
1.08936
1.06667
1.13778
1.24878
1.06667
1.13778
1.16364
1.1907
1.08936
1.06667
1.11304
1.08936
1.0449
1.06667
1.11304
1.024
1.13778
1.08936
1.06667
1.08936
1.16364
1.1907
1.13778
1.13778
1.0449
1.0449
1.11304
1.08936
1.1907
1.24878
1.16364
1.42222
1.13778
1.16364
1.11304
1.06667
1.11304
1.0449
1.16364
1.0449
1.38378
1.13778
1.16364
1.16364
1.08936
1.13778
1.16364
1.28
1.06667
0.984615
1.024
1.0449
1.16364
1.024
1.024
1.16364
1.08936
1.13778
1.06667
1.0449
1.1907
1.08936
1.06667
1.11304
1.11304
1.08936
1.08936
1.06667
1.16364
1.024
1.16364
1.08936
1.21905
1.11304
1.08936
1.024
1.21905
1.06667
1.13778
1.08936
1.11304
1.11304
1.13778
1.08936
1.08936
1.08936
1.1907
1.16364
1.024
1.06667
1.0449
1.08936
1.06667
1.08936
1.11304
1.024
1.34737
1.024
1.08936
1.0449
1.0449
1.11304
1.13778
1.13778
1.11304
1.11304
1.06667
1.16364
1.0449
1.08936
1.0449
1.11304
1.21905
1.16364
1.06667
1.46286
1.08936
1.1907
1.1907
1.16364
1.11304
1.08936
1.11304
1.1907
1.0449
1.1907
1.1907
1.0449
1.13778
1.21905
1.024
1.0449
1.024
1.06667
1.16364
1.13778
1.024
1.24878
1.08936
1.06667
1.024
1.1907
1.11304
1.08936
1.13778
1.08936
1.34737
1.1907
1.13778
1.11304
1.13778
1.21905
1.06667
1.16364
1.06667
1.0449
1.08936
1.06667
1.0449
1.13778
1.13778
1.1907
1.024
1.06667
1.06667
1.06667
1.08936
1.08936
1.08936
1.024
1.13778
1.024
0.984615
1.11304
0.984615
1.24878
1.08936
1.08936
1.24878
1.1907
0.984615
1.06667
1.08936
1.13778
1.08936
1.11304
1.0449
1.08936
1.1907
1.13778
1.13778
1.08936
1.06667
1.06667
1.11304
1.13778
1.1907
1.11304
1.13778
1.11304
1.34737
1.11304
1.08936
1.1907
1.06667
1.024
1.00392
0.930909
1.11304
1.13778
1.1907
1.024
1.06667
1.024
1.08936
1.13778
1.1907
1.024
1.11304
1.06667
1.00392
1.13778
1.11304
1.06667
1.08936
1.28
1.21905
1.06667
1.08936
1.11304
1.08936
1.11304
1.24878
1.08936
1.024
1.06667
1.11304
1.00392
1.024
1.024
1.08936
1.08936
1.16364
1.0449
1.06667
1.024
1.024
1.08936
1.08936
1.06667
1.08936
1.08936
1.11304
1.1907
1.31282
1.11304
1.13778
1.11304
1.16364
1.13778
1.08936
1.08936
1.11304
1.16364
1.21905
1.06667
1.1907
1.31282
1.24878
1.0449
1.21905
1.11304
1.06667
1.16364
1.08936
1.16364
1.0449
1.34737
1.0449
1.00392
1.0449
1.08936
1.00392
1.06667
1.21905
1.13778
1.08936
1.0449
1.08936
1.13778
1.24878
1.34737
1.00392
1.1907
1.06667
1.08936
1.11304
1.11304
1.08936
1.16364
1.21905
1.31282
1.06667
1.21905
1.024
1.024
1.08936
1.024
1.08936
1.1907
1.0449
1.0449
1.06667
1.16364
1.11304
1.11304
1.11304
1.06667
1.13778
1.0449
1.08936
1.08936
1.08936
1.0449
1.024
1.06667
1.13778
1.06667
1.06667
1.13778
1.16364
1.08936
1.0449
1.21905
1.11304
1.1907
1.13778
1.55152
1.21905
0.948148
1.024
1.1907
1.1907
1.00392
1.11304
1.13778
1.00392
1.11304
1.11304
1.0449
0.984615
1.06667
1.06667
1.08936
1.06667
1.06667
1.06667
1.08936
1.08936
1.06667
1.06667
1.08936
1.06667
1.13778
1.11304
1.11304
1.06667
1.08936
1.06667
1.13778
1.08936
1.06667
1.0449
1.08936
1.08936
1.1907
1.0449
1.06667
1.13778
1.24878
1.11304
1.13778
1.13778
1.1907
1.31282
1.08936
1.13778
1.31282
1.06667
1.16364
1.11304
1.06667
1.0449
1.06667
1.06667
1.08936
1.13778
1.0449
1.0449
1.16364
1.06667
1.08936
1.06667
1.08936
1.21905
1.08936
1.0449
1.08936
1.024
1.00392
1.08936
1.13778
1.13778
1.38378
1.11304
1.06667
1.00392
1.08936
1.0449
1.11304
1.06667
1.06667
1.13778
1.11304
1.08936
1.06667
1.11304
1.06667
1.0449
1.00392
1.024
1.06667
1.0449
1.00392
1.16364
1.11304
1.13778
1.21905
1.11304
1.08936
1.16364
1.11304
1.08936
1.16364
1.1907
1.1907
1.16364
1.16364
1.024
1.0449
1.13778
1.28
1.21905
1.16364
1.16364
1.08936
1.13778
1.08936
1.1907
1.13778
1.16364
1.13778
1.11304
1.08936
1.024
1.08936
0.984615
1.024
1.31282
1.0449
1.0449
1.11304
1.06667
1.11304
0.984615
1.08936
1.00392
1.16364
1.0449
1.08936
1.06667
1.08936
1.0449
1.16364
1.024
1.06667
1.00392
1.06667
1.08936
1.13778
1.024
1.024
1.11304
1.024
1.13778
1.024
1.08936
1.0449
1.0449
1.06667
1.13778
1.13778
1.024
0.984615
1.16364
1.16364
1.06667
1.0449
1.08936
1.13778
1.0449
1.024
1.06667
1.0449
1.00392
1.1907
1.0449
1.06667
1.08936
1.0449
1.0449
1.0449
1.08936
1.06667
1.00392
1.08936
1.11304
1.16364
1.16364
1.024
1.11304
1.11304
1.13778
1.024
1.24878
1.08936
1.0449
1.24878
1.08936
1.0449
0.966038
1.024
1.11304
1.08936
1.11304
0.984615
1.13778
1.06667
1.13778
1.08936
1.00392
1.024
1.08936
1.0449
1.08936
1.11304
1.11304
1.11304
1.024
1.11304
1.06667
1.13778
1.11304
1.13778
1.0449
1.08936
1.11304
1.11304
1.24878
1.13778
1.08936
1.06667
1.08936
1.16364
1.11304
1.0449
1.06667
1.21905
1.21905
1.06667
1.06667
1.06667
1.11304
1.08936
1.08936
1.0449
1.06667
1.0449
1.024
1.11304
1.08936
1.06667
1.08936
1.13778
1.11304
1.024
1.00392
1.06667
1.11304
1.0449
1.1907
1.13778
1.0449
1.0449
1.24878
1.08936
1.024
1.08936
1.28
1.0449
1.21905
0.984615
1.16364
1.11304
1.11304
1.13778
1.0449
1.13778
0.984615
1.11304
1.16364
1.16364
1.1907
1.11304
1.08936
1.11304
1.06667
1.06667
1.11304
1.08936
1.13778
1.024
1.16364
1.1907
1.08936
1.08936
1.06667
1.21905
1.31282
1.0449
1.13778
1.08936
1.024
1.08936
1.13778
1.16364
1.06667
1.0449
1.0449
1.024
1.06667
1.06667
1.0449
1.16364
1.11304
1.08936
1.06667
1.08936
1.0449
1.08936
1.21905
1.11304
1.16364
1.55152
1.16364
1.11304
1.13778
1.024
0.966038
1.11304
1.08936
1.21905
1.13778
1.24878
1.08936
1.0449
1.00392
1.08936
1.024
1.11304
1.11304
1.1907
1.06667
1.08936
1.06667
1.08936
1.08936
1.06667
1.08936
1.024
1.08936
1.08936
0.984615
1.13778
1.0449
1.13778
1.08936
1.24878
1.06667
1.11304
1.11304
1.16364
1.06667
0.966038
1.00392
1.024
1.11304
1.00392
1.08936
1.024
1.1907
1.13778
1.08936
1.13778
1.13778
1.06667
1.06667
1.11304
1.13778
1.08936
1.11304
1.08936
1.11304
1.024
1.11304
1.06667
1.08936
1.11304
1.0449
1.024
1.16364
1.06667
1.34737
1.13778
1.28
1.11304
1.1907
1.08936
1.13778
1.08936
1.0449
1.11304
1.1907
0.984615
1.08936
1.024
1.13778
1.1907
1.13778
1.16364
1.06667
1.024
1.13778
1.024
1.0449
1.024
1.06667
1.21905
1.08936
1.08936
1.06667
1.11304
1.00392
1.11304
1.024
0.984615
1.0449
1.08936
1.13778
1.06667
1.13778
1.21905
1.11304
1.16364
1.08936
1.00392
1.024
1.06667
1.13778
1.11304
1.31282
1.16364
1.13778
1.13778
1.16364
1.16364
1.11304
1.08936
1.06667
1.0449
1.08936
1.13778
1.08936
1.06667
1.06667
1.16364
1.11304
1.08936
1.06667
1.00392
1.0449
1.16364
0.984615
1.13778
1.08936
1.06667
1.06667
1.13778
1.11304
1.06667
1.13778
1.13778
1.06667
1.13778
1.11304
0.984615
1.11304
1.13778
0.984615
1.21905
1.06667
1.11304
1.0449
1.08936
1.11304
1.11304
1.06667
1.1907
1.13778
1.06667
1.024
1.06667
1.06667
1.06667
1.08936
1.11304
1.16364
1.08936
1.13778
1.16364
1.11304
1.08936
1.11304
1.06667
1.1907
1.08936
1.28
1.06667
1.11304
1.08936
1.11304
1.06667
1.0449
1.21905
1.13778
1.08936
1.06667
1.06667
1.024
1.11304
1.0449
1.13778
1.13778
1.11304
1.11304
1.08936
0.984615
1.16364
1.13778
1.1907
1.13778
1.13778
1.13778
1.0449
1.00392
1.06667
1.13778
1.0449
1.06667
0.966038
1.06667
1.24878
1.06667
1.11304
1.08936
1.16364
1.024
1.11304
1.0449
1.024
1.0449
1.1907
1.0449
1.16364
1.00392
0.984615
1.06667
1.06667
1.08936
1.08936
1.1907
1.08936
1.06667
1.024
1.08936
1.024
1.0449
1.00392
1.06667
1.13778
1.16364
1.11304
1.16364
1.024
1.13778
1.16364
1.0449
1.1907
1.08936
1.16364
1.06667
0.984615
1.11304
1.024
1.0449
1.1907
1.08936
1.11304
1.08936
1.11304
1.1907
1.06667
1.08936
1.06667
1.11304
0.984615
1.0449
1.08936
1.0449
1.08936
1.13778
1.06667
1.08936
1.06667
1.00392
1.08936
1.08936
1.06667
1.08936
1.1907
1.0449
1.0449
1.08936
1.06667
1.16364
1.08936
1.08936
1.08936
1.0449
1.0449
1.08936
1.11304
1.16364
1.1907
1.1907
1.11304
1.16364
1.13778
1.024
1.11304
1.08936
1.11304
1.21905
1.06667
1.11304
1.11304
1.13778
1.13778
1.0449
1.024
1.00392
1.06667
1.08936
1.11304
1.08936
1.13778
1.08936
1.11304
1.08936
1.13778
1.0449
1.0449
1.0449
1.13778
1.0449
1.024
1.08936
1.11304
1.11304
1.06667
1.024
1.16364
1.06667
1.0449
1.06667
1.16364
1.16364
1.08936
1.13778
1.24878
1.1907
1.16364
1.28
1.16364
1.1907
1.21905
0.984615
1.06667
1.0449
1.06667
1.08936
1.11304
1.00392
1.13778
1.06667
1.13778
1.08936
1.08936
1.06667
1.08936
1.11304
1.06667
1.0449
1.11304
1.06667
1.0449
1.0449
0.966038
1.00392
1.06667
1.11304
1.08936
1.11304
1.08936
1.13778
1.08936
1.13778
1.08936
1.24878
1.06667
1.024
1.11304
1.11304
1.1907
1.06667
1.0449
1.06667
1.024
1.11304
1.08936
1.1907
1.00392
1.21905
1.06667
1.11304
1.13778
1.1907
1.16364
1.21905
1.31282
1.16364
1.13778
1.08936
1.06667
1.0449
1.08936
1.08936
1.11304
1.06667
1.06667
1.06667
1.11304
1.08936
1.1907
1.06667
1.11304
0.984615
1.08936
1.11304
1.16364
1.1907
1.1907
1.08936
1.13778
1.08936
1.06667
1.16364
1.06667
1.08936
1.08936
1.08936
1.08936
1.13778
1.00392
1.1907
1.06667
1.21905
1.08936
0.948148
1.13778
0.882759
1.06667
1.06667
1.08936
1.08936
1.13778
1.00392
1.13778
0.948148
1.13778
1.13778
1.024
1.16364
1.0449
1.06667
1.11304
1.024
1.13778
1.08936
1.08936
1.0449
1.0449
1.00392
1.08936
1.08936
1.13778
1.11304
1.16364
1.06667
1.024
0.966038
0.984615
1.08936
1.11304
1.00392
1.024
1.13778
1.11304
1.08936
1.1907
1.16364
1.00392
1.08936
1.1907
0.984615
1.1907
1.08936
1.08936
1.0449
1.024
1.08936
1.0449
1.0449
0.984615
1.06667
1.11304
1.16364
1.0449
1.13778
1.11304
1.16364
1.11304
1.1907
1.0449
1.06667
1.06667
0.984615
1.08936
0.984615
1.06667
1.024
1.08936
1.1907
1.13778
1.08936
1.024
1.024
1.06667
1.11304
1.0449
1.1907
1.00392
1.11304
1.11304
1.0449
1.08936
1.0449
1.0449
1.16364
1.1907
1.1907
1.0449
1.08936
1.16364
1.11304
1.13778
1.06667
1.21905
1.13778
1.11304
1.08936
1.08936
1.08936
1.11304
1.13778
1.11304
1.06667
1.06667
1.13778
1.0449
1.16364
1.1907
1.1907
1.13778
1.08936
1.16364
1.11304
1.13778
1.08936
1.06667
1.00392
1.11304
1.16364
1.0449
1.1907
1.06667
1.16364
1.0449
1.16364
1.13778
1.16364
1.11304
1.13778
1.16364
1.16364
1.11304
1.0449
1.0449
1.11304
1.1907
1.16364
1.11304
1.13778
1.08936
1.13778
1.08936
1.16364
1.024
1.16364
1.11304
1.0449
1.1907
1.08936
1.0449
1.13778
1.024
1.1907
1.13778
1.06667
1.024
1.024
1.06667
1.0449
1.00392
1.16364
1.024
1.11304
1.08936
1.13778
1.08936
1.13778
1.16364
1.11304
1.08936
1.08936
1.08936
1.08936
1.024
1.0449
1.11304
1.08936
1.13778
1.16364
1.0449
1.00392
1.06667
1.024
1.13778
1.0449
1.06667
1.11304
1.13778
1.13778
1.06667
1.06667
1.024
1.16364
0.984615
1.0449
1.08936
1.0449
1.16364
1.08936
1.06667
1.06667
1.06667
1.0449
1.13778
1.13778
1.06667
1.024
1.13778
1.08936
1.06667
1.024
1.11304
0.984615
1.11304
1.13778
1.00392
1.13778
1.13778
1.13778
1.13778
1.13778
0.984615
1.11304
1.06667
1.06667
1.024
1.06667
0.966038
1.11304
1.16364
1.1907
1.0449
1.13778
1.0449
1.13778
1.11304
1.16364
1.06667
0.966038
1.06667
1.08936
0.966038
1.00392
1.00392
1.024
1.13778
1.13778
1.13778
1.06667
1.11304
1.06667
1.13778
1.11304
1.08936
1.11304
1.11304
1.11304
1.13778
1.024
1.13778
0.914286
1.024
1.00392
1.13778
1.16364
1.024
1.13778
1.13778
1.08936
1.00392
1.0449
1.11304
1.06667
1.11304
1.0449
1.11304
1.06667
1.06667
1.06667
1.13778
1.13778
1.13778
1.11304
1.00392
0.930909
1.06667
1.06667
1.0449
1.16364
1.11304
0.984615
1.08936
1.024
1.00392
1.08936
1.11304
1.08936
1.06667
1.08936
1.13778
1.13778
1.11304
1.08936
1.024
1.06667
1.11304
1.08936
1.06667
1.024
1.0449
1.0449
1.11304
1.13778
1.11304
1.11304
1.16364
1.1907
1.13778
1.13778
1.16364
1.16364
1.13778
1.16364
1.11304
1.08936
1.1907
1.06667
1.11304
1.024
1.08936
1.11304
1.13778
1.13778
1.11304
1.13778
1.06667
1.11304
1.08936
1.024
1.024
1.11304
1.11304
1.00392
1.0449
1.13778
1.06667
1.08936
1.13778
1.11304
1.08936
1.11304
1.16364
1.21905
1.08936
1.024
1.0449
1.08936
1.11304
1.11304
1.1907
1.13778
1.11304
1.08936
1.06667
0.930909
1.08936
1.11304
1.13778
1.16364
1.08936
1.11304
1.08936
1.06667
1.21905
1.13778
1.28
1.00392
0.984615
1.06667
1.06667
1.024
1.0449
1.13778
1.13778
1.1907
1.0449
1.024
1.0449
0.930909
1.11304
1.13778
1.11304
0.966038
1.11304
1.0449
1.00392
1.024
1.08936
1.08936
1.11304
1.38378
1.06667
1.1907
1.13778
1.06667
1.13778
1.11304
1.21905
1.024
1.13778
1.024
1.11304
1.06667
1.13778
1.16364
1.08936
1.08936
1.11304
1.11304
1.024
1.0449
0.966038
1.11304
1.0449
1.00392
1.08936
1.0449
1.16364
1.08936
1.06667
1.06667
1.13778
1.06667
0.966038
1.11304
1.31282
1.1907
1.08936
1.16364
1.11304
1.0449
1.11304
1.13778
1.08936
1.13778
1.00392
1.0449
1.06667
1.16364
1.00392
1.11304
1.08936
1.0449
1.13778
1.13778
1.08936
1.06667
1.08936
1.024
1.00392
1.06667
1.13778
1.13778
1.13778
1.00392
1.16364
1.11304
1.16364
1.16364
1.24878
0.966038
1.024
1.08936
1.00392
1.06667
1.1907
1.13778
1.1907
1.11304
1.16364
1.06667
1.13778
1.08936
1.1907
1.13778
1.13778
1.13778
1.08936
1.11304
1.16364
1.1907
1.06667
1.1907
1.024
1.0449
1.11304
1.08936
1.06667
1.024
1.024
1.08936
1.0449
1.08936
1.00392
1.08936
1.0449
1.024
1.06667
1.08936
1.11304
1.0449
1.13778
1.11304
1.0449
1.16364
0.948148
1.00392
1.06667
1.06667
1.13778
1.11304
1.13778
1.06667
1.024
1.11304
1.11304
1.1907
1.08936
1.08936
1.16364
1.06667
1.11304
1.08936
1.11304
1.00392
1.11304
0.984615
1.08936
1.06667
1.11304
1.06667
1.16364
1.08936
1.13778
1.0449
1.11304
1.08936
1.08936
1.0449
1.024
1.21905
1.06667
1.13778
1.11304
1.11304
1.08936
1.11304
1.11304
1.16364
1.16364
1.0449
1.1907
1.06667
1.11304
1.11304
1.13778
1.024
1.0449
1.08936
1.13778
1.13778
1.13778
1.08936
1.08936
1.024
1.00392
1.11304
1.11304
1.024
1.00392
1.06667
1.00392
1.00392
1.08936
1.0449
[truncated: 2,728 more rows]

## Sheet: fig1g
P_spike_time_lag
0
-0.1125
-0.1375
0.0625
0.0875
0
0.0875
-0.075
-0.0875
0.075
0.15
0.1625
-0.0625
0.0375
0.0625
0.025
0.0375
0.0375
0.0375
0.025
0.0375
0.05
0.0375
0.0375
0.0375

## Sheet: fig2f
vINT_BIP_excitatory	vINT_BIP_inhibitory
0.111111	0.111111
0.0166667	0
0.0277778	0.0555556
0	0.0454545
0.030303	0.030303
0	0.0714286
0	0.06
0.038961	0.0779221
0.0625	0.0625
0	0.181818
0	0.0238095
0.0833333	0
0.1	0
0	0.0333333
0.107143	0.0714286
0.0416667	0.125
0	0.0857143
0.0909091	0.030303
0.0238095	0.047619
0.166667	0.166667
0.0555556	0.0555556
0	0.0242424
0	0.111111
0.0769231	0.0769231
0.133333	0.133333
0	0.0181818
0.015873	0
0.0222222	0.111111
0.031746	0.047619
0.0727273	0.0181818
0.0119048	0.0119048
0.0277778	0.0833333
0.0454545	0.0227273
0.0111111	0.0333333
0	0.0222222
0.075	0.075
0.040404	0.030303
0	0.0416667
0	0.0277778
0.166667	0
0.25	0
0.0416667	0.0416667
0.1875	0.109375
1	0
0	0.047619
0.0555556	0.0277778
0.125	0
0.0204082	0.0408163
0.25	0
0.125	0.125
0.107143	0
1	0

## Sheet: fig2g
vINT_BIP_excitatory	vINT_BIP_inhibitory	PYR_INT
0.3	5	1.3
5.4	5	1.5
4.5	0.1	2.5
0.2	1	1.4
0.4	4.1	1.2
1.3	0.3	1.8
0.4	0.1	1.6
0.4	0.8	1.7
0.4	1.4	1.8
0.9	0.5	2
0.5	5	1.5
0.4	0.2	1.5
2.9	7.7	0.9
2.6	0.8	1.5
0.9	1.7	1.4
0.9	2	1.4
0.8	4.2	2.4
2	0.5	3.6
1.4	0.2	2
0.3	3.6	2.8
1.1	1.5	2.9
1.2	3.3	2
0.7	0.8	0.8
0.7	3.5	1.6
3.7	2.3	1.2
0.3	1.1	1.3
0.2	3.9	1.2
0.5	4.6	1.7
0.9	0.5	1.2
2	0.8	1.5
0.8	4.1	1.8
0.5	4.3	1.3
5.7	0.6	1.3
0.7	4.6	1.8
0.8	3.7	1.5
2.5	4	3.8
0.6	0.2	4.4
1.1	2.7	2.5
1.1	4.4	2.8
24.8	5.2	3.1
4.7	4	2.5
1.9	3.3	2.2
1.5	4.5	2.6
0.6	4.6	1
3.4	0.8	1.4
1	1.1	1.2
0.8	4.5	0.2
0.6	4.4	0.2
0.1	4.5	3.4
0.3	0.5	0.1
3.9	0.5	0.1
0.9	0.1	15.4
0.5	0.6	23.7
0.1	0.4	0.4
0.6	0.6	15.2
0.3	1.4	3.9
0.9	4.1	1.9
0.9	0.8	1.1
0.3	0.9	0.1
2.1	2.7	1.6
1.9	2.2	0.5
0.7	2.9	2.3
2.4	6	1.6
1.1	0.4	1.2
2.5	0.9	1.9
0.6	13.3	0.7
0.2	0.7	1.9
0.7	0.9	1.6
0.7	0.2	2.1
0.3	4.1	1.8
1.8	0.9	2.1
1	0.5	1.3
2.1	5.6	2.2
0.5	0.9	1.9
0.5	4.6	1.3
2.1	2.7	0.1
0.1	0.1	1.8
0.5	0.2	1.4
2.9	6	1.9
2.3	4.7	1.7
0.9	3.3	1.3
0.4	0.5	1.8
4.6	0.3	2.1
0.9	2.8	3.1
1.6	2.2	0.9
1.4	0.2	0.4
2	0.3	3
1.6	0.6	1.7
0.1	2.2	1
	1.3	2.7
	2.2	1.7
	1.7	2.3
	0.9	1.7
		1.8
		1.6
		1.2
		1.4
		2
		1.9
		2.1
		1.3
		0.8
		1.8
		1.9
		2
		2.4
		2.8
		3
		2.1
		2.3
		1.1
		2.3
		2.4
		2.5
		2
		1.1
		1.4
		1.8
		1.8
		1.5
		1.8
		1.8
		1.9
		1.7
		1.9
		1.7
		1.7
		1.9
		1.6
		1.9
		1.9
		1.3
		1.5
		2.2
		2
		1.8
		1.9
		1.8
		1.9
		1.2
		1.6
		1.2
		1.6
		1.6
		1.7
		1.4
		1.2
		1.6
		1.4
		1.5
		1.6
		1.8
		1.5
		1.2
		1.4
		1.8
		0.1
		0.1
		0.6
		1.8
		0.1
		0.3
		1.9
		0.3
		0.3
		0.7
		0.1
		0.4
		0.2
		0.1
		0.4
		2
		1
		0.9
		0.4
		1.8
		0.9
		0.8
		0.2
		0.3
		2.4
		1.5
		0.5
		0.5
		1.8
		1.7
		0.9
		1.2
		1.4
		1.5
		2.1
		1.5
		1
		1.6
		2.2
		2.1
		0.3
		1.3
		2.1
		1.4
		1.3
		1.7
		1.8
		1.8
		0.1
		1.5
		1
		1.6
		1.8
		1.7
		1.4
		1.3
		2.6
		1.8
		0.7
		1.6
		1.6
		3.3
		0.1
		2.6
		2.4
		3.4
		1.7
		2.3
		2.8
		2.2
		3.9
		1.7
		1.6
		2.6
		3.5
		2.8
		2
		2.5
		2.7
		2.3
		2.8
		1.5
		2.2
		2.4
		2.2
		2.7
		3
		3
		1.9
		1.8
		2.5
		1.6
		1.9
		3.7
		2
		2.6
		2.3
		2.1
		3.4
		3.5
		1.3
		1.3
		1
		1.6
		2
		2.3
		2.1
		3.8
		1.7
		2
		1.9
		2.3
		3.7
		3.2
		3
		2.1
		4.2
		0.2
		2
		1.8
		1.4
		1.3
		1.2
		1.8
		1.4
		2
		1.8
		1.6
		1.2
		1.5
		1.5
		1.7
		1.6
		2.2
		1.4
		1.3
		2.4
		1.6
		1.9
		1.4
		1.5
		1.2
		1.7
		1.5
		1.4
		1.3
		1.7
		1.5
		2
		1.2
		1.8
		1.2
		2.1
		1.9
		1.6
		1.5
		1.4
		2
		1.7
		1
		2
		1.3
		2.7
		2
		2.9
		3.6
		1.8
		1.3
		1.4
		1.5
		2.2
		1.4
		3.2
		0.9
		0.1
		2
		0.4
		1.3
		1.4
		2.5
		1.3
		1.3
		1
		0.1
		1.2
		5.6
		1.2
		1.4
		1.4
		2.4
		1.9
		1.1
		1.7
		1.5
		0.2
		1.7
		1.3
		1.7
		1
		2.3
		1.7
		1.9
		1.9
		1.9
		1.7
		0.3
		1.2
		1.4
		1.6
		0.4
		2.2
		1.5
		1.3
		1.5
		1.2
		1.2
		1.8
		1.8
		1.8
		1.5
		1.7
		1.5
		1.5
		1.8
		1.2
		1.5
		1.5
		2.3
		1.8
		1.5
		1.4
		1.2
		1.7
		1.2
		1.3
		1.4
		1.2
		1.3
		1.6
		1.6
		1.2
		1.1
		0.9
		1.9
		2.3
		0.6
		0.9
		0.4
		0.8
		2.7
		1.5
		1.2
		1.6
		1.4
		1.6
		1.5
		1.8
		1.9
		1.2
		2.3
		1.2
		1.6
		1.4
		1.6
		1.6
		1.8
		1.6
		1.6
		1.3
		1.3
		1.8
		1.5
		1
		1.5
		1.9
		1.2
		1.6
		1.7
		2.3
		1.7
		1.5
		1.3
		1.3
		1.6
		1.2
		1.5
		1.8
		2.3
		2.1
		1.6
		2.5
		2.6
		2.3
		3.4
		2
		2.3
		2.3
		1.6
		2.4
		2.5
		2.4
		2.1
		1.4
		2.2
		2.5
		2.3
		3.4
		2.7
		2
		1.7
		0.6
		2
		3.8
		1.5
		1.3
		1.3
		1.2
		1.3
		1.4
		10.4
		11.6
		4.4
		0.6
		0.5
		1.5
		0.4
		1.9
		0.3
		1.5
		0.5
		2
		0.2
		0.1
		1.4
		1.5
		1.4
		1.8
		1.7
		0.9
		1.3
		1.8
		1.2
		0.3
		0.1
		0.6
		1
		2
		1
		1.4
		0.3
		1.6
		0.2
		0.5
		4.7
		1
		6.5
		1
		15.5
		1.6
		1.7
		1.4
		1
		1.4
		0.9
		1.6
		1.3
		1.6
		1.4
		1.6
		1.8
		1.5
		2.6
		2.6
		2.1
		1.8
		1.3
		0.6
		1.6
		2.2
		1.2
		2.1
		1.3
		1.6
		1.4
		1.2
		1.8
		1.3
		1.7
		2.2
		1.5
		1.3
		1.7
		1.4
		1
		2.2
		1.7
		2.7
		0.5
		2.1
		1.7
		1.9
		2.1
		1
		1.7
		1.4
		1.4
		1.5
		1.9
		1.4
		1.6
		1.4
		1.5
		1.9
		1.3
		1.4
		1.5
		1.6
		1.7
		1.3
		1.8
		1.5
		2.6
		1.6
		2.1
		0.9
		1.7
		2.3
		1.8
		3.4
		1.7
		3.6
		2.4
		2.3
		2.1
		3.3
		3
		2.7
		2
		1.6
		1.6
		2.1
		1.6
		1.6
		2.4
		0.9
		1.6
		2.2
		2.1
		3.9
		1.7
		4.4
		1.7
		2.3
		2.3
		2.2
		2
		1.7
		2.3
		2.2
		1.5
		2.4
		1.9
		1.8
		1.9
		1.4
		2.6
		2.2
		1.8
		2.5
		1.8
		1.2
		1.5
		1.6
		2.4
		1.4
		1.3
		1.7
		1.5
		1.7
		1.6
		1.3
		2.4
		1.4
		1.7
		1.9
		1.8
		1.7
		1.7
		1.6
		1.2
		2
		2.2
		1.5
		1.5
		1.3
		2
		1.4
		1.4
		1.8
		1.8
		1.4
		1.3
		2
		1.6
		1.5
		1.6
		1.7
		2.7
		2.7
		1.4
		1.3
		29.2
		1.5
		2.2
		1.8
		0.2
		0.3
		0.7
		0.2
		0.2
		1.7
		1.4
		1.2
		1.6
		1.7
		1.8
		0.1
		0.8
		0.1
		0.2
		2.6
		0.1
		1.7
		1.2
		1
		2.2
		2.1
		1.5
		1.6
		4.5
		1.4
		1.6
		1.8
		1.6
		1.9
		1.3
		1.6
		1.7
		1.9
		0.6
		1.4
		1.7
		1.5
		1.2
		1.4
		2.2
		1.5
		1.6
		1.3
		1.3
		3.4
		0.7
		1.4
		2
		1.4
		1.5
		1.6
		1.7
		2.1
		1.5
		1.8
		1.6
		2.9
		2.1
		1.9
		2.3
		1.2
		1.4
		1.6
		2.1
		1.8
		2
		1.2
		1.1
		1.7
		1.4
		1.7
		0.7
		0.1
		1.6
		0.6
		0.6
		0.8
		1.5
		0.8
		1.6
		0.1
		2.2
		1.8
		2
		2.6
		1.6
		0.5
		1.3
		1.7
		1.7
		1.4
		1.6
		1.5
		1.6
		2.1
		1.4
		1.3
		1.4
		1.4
		1.5
		1.8
		1.7
		1.8
		2.5
		3.1
		3.5
		2.7
		1.4
		1.6
		2.8
		1.4
		1.6
		3
		1.7
		2.5
		1.6
		1.9
		1.3
		1.6
		1.5
		2
		1.6
		1.4
		1.4
		1.3
		1.9
		1.4
		1.6
		1.6
		2
		2.3
		1.6
		1.2
		1.6
		1.4
		1
		1.2
		1.7
		1.2
		1.7
		1.9
		1.5
		2.2
		1.3
		1.9
		1.5
		1.4
		1.9
		1.3
		2.1
		1.4
		1.6
		1.7
		1.8
		1.6
		1.3
		1.6
		1.3
		0.1
		0.4
		1.1
		0.3
		0.4
		0.6
		1
		1.4
		1.5
		1.4
		1.4
		1.6
		1.9
		1.3
		0.8
		0.2
		1.7
		1.2
		2.6
		1.4
		1.4
		1.3
		1.5
		1.3
		1.6
		1.3
		1.4
		1.4
		1.4
		1.6
		1.5
		1.3
		1.5
		2.2
		1.7
		1.7
		1.7
		1.5
		2.3
		1.6
		2.6
		2.1
		3.4
		3.4
		4.7
		1.5
		2.1
		2.6
		3.6
		1.8
		2.6
		1.7
		1.9
		3.6
		1.9
		2.8
		1.8
		1.7
		3
		1.9
		1.8
		3.6
		1.9
		2.3
		1.9
		1.1
		1.7
		1.9
		1.8
		3.1
		2.7
		3
		1.1
		2.8
		2.2
		1.5
		2
		2
		1.6
		1.9
		1.3
		1.5
		1.9
		2
		1.5
		1.7
		1.6
		1.8
		1.9
		1.6
		1.7
		1.6
		2.2
		2.4
		2
		2.7
		1.5
		2
		1.7
		2.3
		1.5
		1.8
		2.4
		1.1
		2.4
		2
		1.7
		2.2
		1.3
		1.3
		1.3
		2.2
		1.6
		1.9
		1.8
		2.1
		1.7
		2
		1.2
		1.5
		1.7
		1.7
		1.3
		1.3
		1.2
		4.8
		2.4
		3.6
		2.3
		2.7
		1.6
		1.4
		1.3
		1.2
		3.3
		0.8
		0.1
		0.4
		0.8
		0.4
		0.1
		1.8
		2.1
		1.8
		0.5
		0.1
		0.1
		0.3
		0.6
		0.7
		0.1
		0.5
		8.7
		0.4
		1.9
		1.4
		1.5
		0.3
		0.5
		1.6
		1.6
		2.2
		0.7
		2.1
		0.3
		2.8
		1.6
		1.3
		1.4
		1.3
		1.2
		1.8
		1.4
		1.3
		1.4
		1.7
		1.3
		1.5
		1.4
		1.9
		1.5
		0.1
		2.3
		3
		2.6
		2
		2
		3
		2.4
		1.5
		1.6
		1.5
		1.1
		1.5
		1.2
		1.1
		1.4
		1.3
		1.4
		1.7
		1.5
		0.8
		1.6
		0.9
		1.6
		1.5
		1
		0.8
		1.7
		1.7
		1.7
		1.3
		1.8
		1.8
		1.6
		2.1
		1.3
		1.4
		1.2
		2.2
		1.8
		1.6
		1.3
		1.6
		2.5
		1.8
		0.2
		0.2
		0.3
		0.3
		0.2
		1.6
		1.3
		0.2
		0.4
		0.3
		1
		0.6
		8.8
		5.3
		1.6
		1.7
		1.2
		0.7
		1.5
		1
		1.4
		1.8
		1.6
		2.1
		1.5
		1.2
		1.5
		1.5
		2
		2.2
		1.7
		2.2
		1.9
		2.6
		16.4
		0.1
		0.4
		16.8
		1.7
		4.8
		0.2
		0.2
		2.1
		0.4
		0.6
		1.8
		2.2
		1.8
		0.2
		1.3
		1.7
		1.7
		1.7
		1.2
		1.2
		2.2
		1.6
		1.2
		1.5
		2
		2.9
		2.2
		1.9
		1.6
		1.4
		0.8
		1.7
		1.4
		1.5
		1.8
		2
		1.2
		1.2
		1.8
		1.2
		1.1
		0.2
		0.3
		0.3
		0.4
		0.7
		0.1
		3.5
		0.5
		2
		2.2
		2
		1.3
		2.3
		1.2
		2.1
		2.2
		1.9
		1.6
		1.6
		2.6
		1.3
		1.2
		1.6
		0.8
		1.7
		2.1
		1.3
		1.5
		1.5
		1.5
		1.9
		0.9
		2.3
		1.8
		1.5
		1.4
		3.9
		1.3
		1.3
		1.8
		1.7
		1.6
		1.9
		1.3
		1.4
		1.3
		2.4
		1.7
		1.3
		1.3
		1.7
		1.3
		1.5
		1.5
		1.2
		1
		1.3
		1.5
		1.2
		1.4
		1
		0.6
		2.8
		2.4
		1.8
		2.3
		1.9
		1.8
		0.8
		1.4
		1.4
		2.7
		2.1
		1.3
		1.4
		2.6
		1.6
		2
		1.3
		1.9
		1.9
		1.8
		1.1
		2.4
		0.5
		2
		1.3
		1.3
		1.3
		1.8
		1.5
		1.6
		1.4
		1.3
		1.5
		1.8
		2
		2.4
		1.8
		2.5
		1.3
		2
		1.6
		1.3
		1.9
		2
		1.2
		1.2
		0.9
		1.5
		1.2
		1.2
		1
		1.5
		1.5
		1.5
		1.8
		1.2
		1.1
		1
		2.1
		1.3
		1.3
		1.1
		1.3
		1.5
		2.7
		2.4
		1
		0.8
		1.2
		1.2
		2.1
		1.6
		0.7
		1.8
		1.2
		1.4
		1.4
		3
		1.7
		1.5
		2.2
		1.8
		1.4
		3.7
		1.7
		1.5
		1.3
		1.7
		1.5
		1.2
		1.1
		1
		1.1
		1.3
		2.1
		1.4
		0.7
		1.2
		1.5
		1.3
		2
		1
		0.8
		2.2
		1.5
		0.9
		1.5
		1.4
		1.6
		1.2
		1.1
		1.5
		1.4
		1.3
		1.8
		2
		1.2
		1.4
		1.5
		1.3
		1.4
		1.5
		0.2
		1
		1.2
		1.4
		1.2
		1.1
		1.4
		0.8
		1.2
		1.1
		1.2
		1.3
		1.1
		1.3
		0.6
		1.5
		3
		0.6
		2.3
		1.1
		1.4
		2.1
		2.9
		2.7
		2.2
		0.7
		1.1
		1.1
		2
		0.5
		1.1
		2.4
		0.4
		1.3
		1.6
		1.4
		1.5
		1.5
		1.3
		1.5
		1.4
		0.7
		1.7
		1.5
		1.7
		2.1
		2.6
		1.7
		1
		1.1
		2
		1.5
		1.1
		3
		1.3
		1.4
		3.1
		2.2
		4.9
		2.4
		3
		4.3
		0.4
		0.4
		1.9
		1.8
		1.3
		3.4
		4.1
		3.3
		6.4
		0.1
		7
		2.5
		3.2
		2.8
		0.7
		1.3
		1.7
		1.2
		0.8
		1.8
		4.6
		0.2
		0.4
		0.6
		1.7
		0.3
		2.1
		1.9
		0.5
		0.2
		0.4
		0.2
		1
		2.1
		1.3
		1.4
		1.1
		1.8
		1.2
		1.6
		2
		1.5
		1.5
		2
		1.7
		0.6
		0.4
		0.2
		0.6
		0.4
		0.8
		0.2
		0.9
		0.4
		0.2
		1.1
		1.2
		1.3
		1.3
		1.9
		1.3
		1.6
		2.1
		2.5
		1.5
		1.6
		1.5
		1.6
		1.5
		1.2
		1.7
		1.6
		1.9
		1.7
		2.7
		1.6
		1.2
		2.2
		1.1
		1.7
		1.2
		2
		1.4
		1
		1.4
		1.1
		1.5
		1.3
		1.2
		1.1
		1.7
		1.5
		2
		1.2
		1.1
		1.2
		1.6
		0.9
		1.3
		1.2
		1.1
		1.3
		1.5
		1.2
		1.4
		1.8
		1.6
		1.8
		1.6
		1.7
		1.9
		1.6
		1.2
		1.4
		2
		4.6
		1.4
		2
		0.9
		4.4
		3.6
		0.9
		1.6
		1.5
		1.2
		1.1
		1.6
		1
		1.5
		4.7
		1.6
		1.4
		1.8
		0.4
		1.8
		0.1
		0.3
		0.2
		0.8
		1
		0.5
		4.9
		1.4
		1.6
		1.8
		1.2
		1.2
		1.1
		1
		1
		1.2
		1.3
		0.8
		1.2
		2.2
		3.2
		0.5
		0.8
		2.1
		2.6
		0.9
		2
		1.5
		1.1
		1.7
		2.1
		4.2
		1.2
		1.3
		1.3
		1
		0.9
		0.9
		1.3
		1.3
		1.8
		2.9
		1
		1.5
		0.7
		1.1
		1.3
		1.7
		2
		1.5
		2.5
		3.2
		3.6
		2.4
		2.1
		3.2
		2.6
		1.7
		1.8
		1.3
		1.2
		1.2
		1.1
		1.3
		1.2
		1.6
		1.3
		1.3
		1.4
		1.7
		1.7
		1.7
		1.5
		1.2
		1.3
		0.2
		1.4
		0.8
		1.6
		1.1
		1.2
		0.1
		0.6
		1.2
		1.6
		1.7
		1.5
		1.1
		1.5
		0.9
		1.2
		0.4
		0.9
		4.9
		1.2
		0.5
		0.1
		0.2
		0.3
		1.3
		1.3
		3.3
		1.1
		1.5
		1.1
		1
		1.4
		1.7
		1.2
		1
		2.4
		1.3
		1.1
		1.2
		0.6
		0.2
		1.5
		2.1
		0.7
		1.4
		3.5
		2
		1.2
		1.4
		1.1
		1.2
		0.8
		1.3
		1.4
		2
		1.4
		1.2
		1.3
		2.9
		2.1
		1.1
		1.4
		1.5
		1.2
		1.3
		1.9
		1.3
		1.2
		1.7
		1.2
		1.6
		1
		1.5
		1.5
		1.7
		1.6
		1.5
		1.7
		1.5
		1.3
		1.5
		1.4
		0.4
		0.2
		0.3
		0.9
		0.1
		1.6
		1.4
		1.7
		0.9
		0.2
		2.5
		0.3
		1.3
		0.1
		1.6
		0.4
		0.7
		1
		2.1
		1
		0.7
		0.3
		0.2
		1
		1.1
		1.1
		1.1
		0.9
		1.1
		1
		0.9
		1.2
		2
		1.1
		1.5
		1.6
		1.7
		3
		2.2
		1
		2.3
		1.3
		1.8
		1.5
		1
		2.3
		1.8
		1.5
		2.1
		2.7
		2.7
		1.5
		0.7
		1.7
		1.3
		1.2
		1.7
		1.2
		1.5
		2
		1.4
		2
		1.3
		1.5
		2
		1.7
		1.7
		0.7
		2
		3
		1.8
		2
		0.8
		2.3
		1.3
		1.6
		1.4
		1.9
		0.8
		1.9
		2.5
		1.3
		1.3
		1.3
		1.7
		1.3
		1.6
		1.3
		1.4
		1.3
		1.3
		1.9
		2.2
		4.3
		1.2
		1.4
		1.8
		1.4
		1.4
		1
		1.9
		1.3
		2.2
		0.9
		1.5
		0.9
		0.9
		1.2
		1.9
		0.5
		0.8
		2
		8.6
		0.3
		0.2
		0.1
		0.7
		0.3
		1.3
		1.2
		2.3
		0.6
		0.4
		0.3
		1.6
		0.2
		0.2
		1.3
		2.1
		1.9
		1.5
		1.9
		0.8
		2.8
		0.3
		0.3
		1.5
		1.6
		1.2
		0.4
		0.2
		13
		1.5
		1
		1.5
		1.2
		1.4
		0.7
		2
		1.2
		1.3
		0.5
		1.8
		2
		1.5
		1.4
		1.5
		1.5
		2.1
		1.6
		1.6
		1.4
		2.4
		1.5
		1.6
		1.7
		1.7
		1.6
		2
		1.9
		2.9
		3
		1.2
		1.2
		1.4
		1.2
		1.5
		1.5
		1.5
		1.5
		1.6
		0.8
		2.8
		1.2
		1.7
		2
		0.8
		0.2
		1.6
		1.6
		1.3
		1.8
		2.2
		1.3
		1.2
		0.9
		1
		0.8
		0.9
		3.8
		2.9
		4.4
		3.3
		1.2
		0.9
		0.8
		1.6
		2.3
		1
		1.2
		1
		1.1
		1.6
		1
		1.1
		1.1
		1.6
		2.2
		2.4
		2
		1.1
		1.9
		2.1
		1.7
		1.3
		2.7
		2.2
		2.1
		0.4
		0.9
		1.2
		1.7
		1
		1.5
		1.3
		1.4
		1.9
		1.4
		1.1
		1.4
		1.2
		4.4
		2.2
		1.6
		0.7
		1.5
		1.4
		1.5
		1.6
		1.8
		1.4
		1.9
		1.9
		1.7
		1.2
		0.9
		1.3
		1.2
		1.3
		1.1
		1.7
		1.9
		1.5
		2.6
		1.5
		3.2
		1.5
		3.3
		1.8
		2
		1.2
		1.8
		1.1
		0.9
		1.1
		1.4
		1.1
		2.7
		0.3
		0.2
		0.4
		0.5
		2.5
		4.6
		1
		4.1
		3.5
		5.5
		0.1
		0.4
		1.5
		10.4
		4.9
		2.3
		2.4
		1.9
		3.5
		2.2
		8.4
		0.4
		6.2
		4.7
		1.7
		0.6
		1.5
		1.1
		3
		6.9
		0.9
		5.9
		0.3
		1.2
		4.7
		3.4
		1.6
		1.8
		0.8
		1.7
		2.5
		1.1
		1.1
		2
		4
		1
		1.4
		1.1
		1
		1.1
		1.3
[truncated: 1,943 more rows]

## Sheet: fig2j
B-spike_time_lag
0.0125
0.225
0.275
0.0375
0.0625
0.1125
0.075
0.0375
0.075
0.0375
0.0875
0.1125
0.15
0.1875
0.1375
0.1375
0.2375
0.1125
0.0625
0.0375
0.1125
0.0625
0.125
0.0875
0.175
0.1125
0.0625
0.175
0.2
0.0625
0.175
0.0375
0.075
0.1
0.025
0.125
0.05
0.0625
0.075
0.0875
0.075
0.075
0.075
0.0125
0.0125
0.0875
0.125
0.125
0.1
0.0875
0.125
0.125
0.1625
0.0625
0.125
0.225
0.2125
0.025
0.2125
0.2
0.125
0.075
0.125
0.125
0.0625
0.075
0.1125
0.125
0.1875
0.0875
0.0875
0.15
0.2375
0.0875
0.1625
0.0125
0.125
0.15
0.175
0.125
0.075
0.075
0.075
0.1125
0.225
0.025
0.15
0.125
0.1375
0.1375
0.175
0.1625
0.125
0.1375
0.1625
0.1
0.0125
0.175
0.075
0.15
0.1
0.0625
0.1375
0.1
0.125
0.1125
0.175
0.2125
0.1875
0.3125
0.1
0.05
0.2125
0.15
0.1625
0.05
0.0875
0.1
0.075
0.25
0.0875
0.05
0.1125
0.0875
-0.025
0.1125
0.1625
0.1125
0.175
0.0375
0.025
0.075
0.05
0.075
0.2875
0.1875
0.15
0.075
0.225
0.0625
0.225
0.2125
0.1625
0.0625
0.0625
0.225
0.2375
0.0625
0.1
0.2125
0.15
0.2125
0.125
0.15
0.15
0.1
0.1125
0.175
0.2375
0.2375
0.125
0.225
0.2
0.125
0.1
0.1625
0.075
0.0875
0.075
0.1125
0.2375
0.2125
0.0625
0.05
0.125
0.15
0.125
0.175
0.1
0.15
0.1
0.175
0.1125
0.1125
0.1
0.075
0.1625
0.0625
0.175
0.175
0.1125
0.1125
0.075
0.2375
0.125
0.225
0.125
0.125
0.075
0.1
0.2
0.25
0.15
0.2
0.225
0.05
0.1875
0.1
0.1125
0.175
0.075
0.125
0.05
0.1625
0.125
0.15
0.0875
0.1
0.025
0.075
0.125
0.1375
0.0625
0.125
0.0625
0.225
0.05
0.1375
0.175
0.0375
0.125
0.2625
0.05
0.05
0.025
0.2
0.1
0.05
0.0125
0.0875
-0.0375
0.0625
0.0375
0.05
0
0.0125
0.0375
0.1875
0.1375
0.025
0.0625
0.175
0.1125
0.1
0.025
0.075
0.2625
0.075
0.0625
0.0625
0.2
0.225
0.05
0.125
0.1125
0.1875
0.2125
0.075
0.1125
0.1125
0.0625
0.1
0.0875
0.0625
0.075
0.1125
0.075
0.0625
0.15
0.0625
0.0625
0.225
0.075
0.1125
0.025
0.0625
0.0625
0.0125
0.05
0.1125
0.125
0.075
-0.025
0.0625
0.05
0.0875
0.075
0.1875
0.15
0.0625
0.1
0.05
0.075
0.075
0.1125
0.15
0.0875
0.075
0
0.0375
0.0375
0.0875
0.125
0.125
0.0625
0.0875
0.075
-0.025
0.075
0.0625
0.1375
0.125
0.05
0.0625
0.1625
0.0625
0.0625
0.075
0.0625
0.0875
0.075
0.05
0.075
0.0625
0.05
0.125
0.15
0.05
0.0875
0.0625
0.2
0.0875
0.075
0.125
0.0625
-0.0125
0.0125
0.0875
0.175
0.075
0.025
0.0875
0.1
0.0125
0.1375
0.1
0.0625
0.075
0.15
0.025
0.15
0.3
0.05
0.225
0.2625
0.15
0.4
0.2875
0.325
0.125
0.2
0.225
0.125
0.125
0.075
0.325
0.1125
0.1125
0.125
0.025
0.1125
0.0625
0.125
0.15
0.1
0.1875
0.1375
0.15
0.1125
0.1875
0.15
0.275
0.125
0.175
0.075
0.2125
0.05
0.1125
0.1375
0.1375
0.0875
0.2375
0.1375
0.15
0.1
0.15
0.1125
0.3125
0.2125
0.3
0.1125
0.1125
0.1625
0.075
0.175
0.275
0.1375
0.1
0.0625
0.1875
0.0875
0.1125
0.2
0.125
0.1
0.1625
0.2
0.125
0.1625
0.2625
0.225
0.025
0
0.0625
0.05
0.0625
0.05
0.05
0.0125
0.0375
0.0875
0.2125
0.0625
0.125
0.075
0.0375
0.025
0.0625
0.1375
0.3
0.2625
0.2375
0.3125
0.25
0.3
0.125
0.075
0.1875
0.225
0.0375
-0.175
0.25
0.25
0.2625
0.025
0.175
0.25
0
0.025
0.05
0.0375
0.3375

## Sheet: fig2l
width_N_spikes	width_B_spikes
1.11304	0.948148
1.11304	0.882759
1.024	0.839344
1.0449	1.16364
1.13778	0.882759
1.13778	0.898246
1.0449	0.825806
1.08936	0.914286
1.0449	0.731429
1.08936	0.882759
1.11304	0.882759
1.08936	0.930909
1.00392	0.914286
1.0449	0.65641
1.13778	0.948148
1.13778	0.787692
1.11304	0.419672
1.11304	0.914286
1.06667	0.787692
1.11304	0.787692
1.13778	0.882759
1.06667	0.898246
1.08936	0.711111
1.08936	0.882759
1.00392	0.948148
1.16364	0.752941
1.11304	0.839344
1.06667	0.867797
1.06667	0.65641
1.06667	0.882759
1.13778	0.752941
0.966038	0.930909
1.34737	0.812698
1.06667	0.882759
1.08936	0.787692
1.0449	0.711111
1.11304	0.839344
1.11304	0.673684
1.11304	0.764179
1.0449	1.21905
1.08936	0.930909
1.08936	0.948148
1.08936	1.24878
1.13778	0.711111
1.08936	0.825806
1.11304	0.742029
1.1907	0.8
1.11304	0.812698
1.0449	0.966038
1.06667	0.533333
1.06667	0.853333
1.13778	0.764179
1.06667	1.00392
1.1907	0.898246
1.11304	0.764179
1.08936	0.742029
1.08936	0.867797
1.11304	0.8
1.06667	0.984615
1.16364	0.812698
1.06667	0.825806
1.0449	0.711111
1.28	0.787692
1.06667	0.898246
1.0449	0.775758
1.08936	0.984615
1.16364	0.550538
1.13778	0.393846
1.1907	0.268063
1.11304	0.721127
1.08936	0.269474
1.06667	0.602353
1.08936	0.8
1.0449	0.882759
1.06667	0.721127
1.0449	0.691892
0.984615	0.742029
1.08936	0.775758
1.08936	0.8
1.08936	0.984615
1.24878	0.70137
1.28	1.024
1.0449	0.474074
1.06667	0.775758
1.08936	0.882759
1.13778	0.8
1.21905	0.673684
1.11304	0.711111
1.21905	1.28
1.16364	0.445217
1.13778	0.752941
1.0449	0.742029
1.08936	0.360563
1.08936	0.839344
1.06667	0.8
1.0449	0.914286
1.08936	0.930909
1.11304	0.984615
1.1907	0.867797
1.08936	0.914286
1.16364	1.024
1.16364	0.8
1.13778	1.00392
0.948148	0.914286
1.11304	0.825806
1.08936	0.867797
1.08936	0.839344
1.13778	0.966038
1.08936	0.948148
1.08936	0.914286
1.11304	0.839344
1.11304	1.0449
1.16364	1.11304
1.06667	0.70137
1.13778	1.11304
1.024	1.11304
1.11304	0.966038
1.06667	0.984615
1.13778	0.930909
1.08936	0.882759
1.0449	0.742029
1.16364	0.930909
1.06667
1.11304
1.08936
1.31282
1.08936
1.11304
1.21905
1.13778
1.13778
1.13778
0.984615
1.08936
1.06667
1.13778
1.11304
1.08936
1.0449
1.16364
1.08936
1.21905
1.06667
1.08936
1.11304
1.00392
1.11304
1.06667
1.024
1.1907
1.11304
1.11304
1.16364
1.16364
1.24878
1.11304
1.08936
1.024
1.06667
1.16364
1.21905
1.00392
1.16364
1.08936
1.024
1.13778
1.16364
1.024
1.08936
1.13778
1.08936
1.06667
1.08936
1.13778
1.08936
1.06667
1.08936
1.11304
1.08936
1.13778
1.13778
1.08936
1.16364
1.08936
1.024
1.1907
1.11304
1.1907
1.08936
1.1907
1.13778
1.28
1.06667
1.08936
1.0449
1.13778
1.0449
1.08936
1.1907
1.24878
1.11304
1.0449
1.31282
1.06667
1.34737
1.0449
1.1907
1.08936
1.024
1.06667
1.28
1.28
1.16364
1.11304
1.16364
1.11304
1.0449
1.11304
1.16364
1.21905
1.08936
1.21905
1.06667
1.08936
1.16364
1.06667
1.06667
1.34737
1.13778
1.08936
1.11304
1.21905
1.11304
1.0449
1.21905
1.13778
1.13778
1.08936
1.08936
1.0449
1.11304
1.08936
1.13778
1.13778
1.11304
1.06667
1.16364
1.13778
1.06667
1.13778
1.024
1.06667
0.984615
1.13778
1.06667
1.11304
1.08936
1.11304
1.42222
1.08936
1.08936
1.06667
1.16364
1.08936
1.08936
1.08936
1.024
1.08936
1.13778
1.11304
1.16364
1.13778
1.13778
1.13778
1.0449
1.28
1.08936
1.16364
1.08936
1.08936
1.13778
1.06667
1.21905
1.024
1.08936
1.08936
1.06667
1.13778
1.24878
1.06667
1.13778
1.16364
1.1907
1.08936
1.06667
1.11304
1.08936
1.0449
1.06667
1.11304
1.024
1.13778
1.08936
1.06667
1.16364
1.1907
1.13778
1.13778
1.0449
1.11304
1.1907
1.24878
1.16364
1.42222
1.13778
1.16364
1.11304
1.06667
1.11304
1.0449
1.0449
1.38378
1.13778
1.16364
1.16364
1.08936
1.13778
1.16364
1.28
1.06667
0.984615
1.024
1.0449
1.16364
1.024
1.16364
1.08936
1.13778
1.06667
1.0449
1.1907
1.08936
1.06667
1.11304
1.11304
1.08936
1.08936
1.06667
1.16364
1.024
1.16364
1.08936
1.21905
1.08936
1.024
1.21905
1.06667
1.13778
1.08936
1.11304
1.11304
1.13778
1.08936
1.08936
1.08936
1.1907
1.16364
1.024
1.06667
1.08936
1.06667
1.08936
1.11304
1.024
1.024
1.08936
1.0449
1.0449
1.13778
1.13778
1.11304
1.06667
1.16364
1.0449
1.0449
1.11304
1.21905
1.16364
1.06667
1.46286
1.08936
1.1907
1.1907
1.16364
1.11304
1.08936
1.11304
1.1907
1.0449
1.1907
1.1907
1.0449
1.13778
1.21905
1.024
1.0449
1.024
1.06667
1.16364
1.13778
1.024
1.24878
1.08936
1.06667
1.024
1.1907
1.11304
1.08936
1.13778
1.08936
1.34737
1.1907
1.13778
1.11304
1.13778
1.21905
1.06667
1.16364
1.06667
1.0449
1.08936
1.06667
1.0449
1.13778
1.13778
1.1907
1.024
1.06667
1.06667
1.06667
1.08936
1.08936
1.08936
1.024
1.13778
1.024
0.984615
1.11304
0.984615
1.24878
1.08936
1.24878
1.1907
1.06667
1.08936
1.13778
1.11304
1.0449
1.08936
1.1907
1.13778
1.13778
1.08936
1.06667
1.06667
1.13778
1.1907
1.11304
1.11304
1.34737
1.11304
1.08936
1.1907
1.06667
1.024
0.930909
1.11304
1.13778
1.1907
1.024
1.06667
1.024
1.08936
1.13778
1.1907
1.024
1.11304
1.06667
1.00392
1.13778
1.11304
1.06667
1.08936
1.28
1.21905
1.06667
1.08936
1.11304
1.08936
1.11304
1.24878
1.08936
1.024
1.06667
1.11304
1.00392
1.024
1.08936
1.08936
1.16364
1.0449
1.06667
1.024
1.08936
1.08936
1.06667
1.08936
1.08936
1.11304
1.1907
1.31282
1.11304
1.13778
1.11304
1.16364
1.13778
1.08936
1.08936
1.11304
1.16364
1.21905
1.06667
1.1907
1.31282
1.24878
1.0449
1.21905
1.11304
1.06667
1.16364
1.08936
1.16364
1.0449
1.34737
1.0449
1.00392
1.08936
1.00392
1.06667
1.21905
1.13778
1.08936
1.0449
1.08936
1.13778
1.24878
1.34737
1.00392
1.1907
1.06667
1.08936
1.11304
1.11304
1.08936
1.16364
1.21905
1.06667
1.21905
1.08936
1.024
1.08936
1.1907
1.0449
1.06667
1.16364
1.11304
1.11304
1.11304
1.06667
1.13778
1.0449
1.08936
1.08936
1.08936
1.0449
1.13778
1.13778
1.16364
1.08936
1.0449
1.21905
1.11304
1.1907
1.13778
1.55152
1.21905
0.948148
1.024
1.1907
1.1907
1.00392
1.11304
1.13778
1.00392
1.11304
1.11304
0.984615
1.06667
1.08936
1.06667
1.06667
1.06667
1.08936
1.08936
1.06667
1.08936
1.06667
1.13778
1.11304
1.11304
1.06667
1.13778
1.08936
1.06667
1.0449
1.08936
1.1907
1.0449
1.06667
1.13778
1.24878
1.11304
1.13778
1.13778
1.1907
1.31282
1.08936
1.13778
1.31282
1.06667
1.16364
1.11304
1.06667
1.0449
1.06667
1.06667
1.08936
1.13778
1.0449
1.0449
1.16364
1.06667
1.08936
1.06667
1.08936
1.21905
1.08936
1.08936
1.00392
1.08936
1.13778
1.13778
1.38378
1.11304
1.06667
1.08936
1.11304
1.06667
1.06667
1.13778
1.11304
1.08936
1.11304
1.06667
1.0449
1.00392
1.024
1.06667
1.0449
1.16364
1.11304
1.13778
1.21905
1.11304
1.08936
1.11304
1.08936
1.16364
1.1907
1.1907
1.16364
1.0449
1.13778
1.28
1.21905
1.16364
1.16364
1.08936
1.08936
1.1907
1.13778
1.16364
1.13778
1.11304
1.08936
1.024
1.08936
0.984615
1.024
1.31282
1.0449
1.0449
1.11304
1.06667
1.11304
0.984615
1.08936
1.00392
1.16364
1.0449
1.08936
1.08936
1.16364
1.06667
1.08936
1.13778
1.024
1.11304
1.024
1.13778
1.024
1.08936
1.06667
1.13778
1.13778
1.024
0.984615
1.16364
1.16364
1.06667
1.0449
1.08936
1.13778
1.0449
1.024
1.06667
1.0449
1.00392
1.1907
1.06667
1.08936
1.0449
1.0449
1.06667
1.00392
1.08936
1.11304
1.16364
1.16364
1.024
1.11304
1.11304
1.13778
1.024
1.24878
1.08936
1.0449
1.24878
1.08936
1.0449
0.966038
1.024
1.11304
1.08936
1.11304
0.984615
1.13778
1.06667
1.13778
1.08936
1.00392
1.024
1.08936
1.0449
1.08936
1.11304
1.11304
1.11304
1.024
1.11304
1.06667
1.13778
1.11304
1.13778
1.0449
1.11304
1.11304
1.24878
1.13778
1.06667
1.08936
1.16364
1.11304
1.0449
1.06667
1.21905
1.21905
1.06667
1.06667
1.06667
1.11304
1.08936
1.08936
1.0449
1.06667
1.0449
1.024
1.11304
1.08936
1.06667
1.08936
1.13778
1.11304
1.00392
1.11304
1.1907
1.13778
1.0449
1.24878
1.08936
1.024
1.28
1.0449
1.21905
0.984615
1.16364
1.11304
1.11304
1.13778
1.0449
1.13778
0.984615
1.11304
1.16364
1.16364
1.1907
1.11304
1.08936
1.11304
1.06667
1.06667
1.11304
1.08936
1.13778
1.024
1.16364
1.1907
1.08936
1.08936
1.06667
1.21905
1.31282
1.0449
1.13778
1.08936
1.024
1.08936
1.13778
1.16364
1.06667
1.024
1.06667
1.0449
1.16364
1.08936
1.06667
1.08936
1.0449
1.08936
1.21905
1.11304
1.16364
1.55152
1.16364
1.11304
1.13778
1.024
0.966038
1.11304
1.08936
1.21905
1.13778
1.24878
1.08936
1.0449
1.00392
1.08936
1.024
1.11304
1.11304
1.1907
1.06667
1.08936
1.08936
1.06667
1.08936
1.024
1.08936
1.08936
0.984615
1.13778
1.0449
1.13778
1.08936
1.24878
1.06667
1.11304
1.11304
1.16364
1.06667
0.966038
1.00392
1.024
1.11304
1.00392
1.08936
1.024
1.1907
1.13778
1.08936
1.13778
1.13778
1.06667
1.06667
1.11304
1.13778
1.08936
1.11304
1.08936
1.11304
1.024
1.11304
1.06667
1.11304
1.0449
1.16364
1.06667
1.34737
1.13778
1.28
1.11304
1.1907
1.08936
1.13778
1.08936
1.0449
1.11304
1.1907
0.984615
1.08936
1.024
1.13778
1.1907
1.13778
1.16364
1.06667
1.13778
1.024
1.0449
1.024
1.06667
1.21905
1.08936
1.08936
1.06667
1.11304
1.00392
1.11304
1.024
0.984615
1.0449
1.08936
1.13778
1.06667
1.13778
1.21905
1.11304
1.16364
1.08936
1.00392
1.06667
1.13778
1.11304
1.31282
1.16364
1.13778
1.13778
1.16364
1.16364
1.11304
1.08936
1.06667
1.08936
1.13778
1.08936
1.06667
1.06667
1.16364
1.11304
1.08936
1.06667
1.00392
1.0449
1.16364
0.984615
1.13778
1.08936
1.06667
1.06667
1.13778
1.11304
1.06667
1.13778
1.13778
1.13778
1.11304
0.984615
1.11304
1.13778
0.984615
1.21905
1.06667
1.11304
1.0449
1.08936
1.11304
1.11304
1.06667
1.1907
1.13778
1.06667
1.024
1.06667
1.06667
1.06667
1.08936
1.11304
1.16364
1.08936
1.13778
1.16364
1.11304
1.08936
1.11304
1.06667
1.1907
1.08936
1.28
1.06667
1.11304
1.08936
1.11304
1.06667
1.0449
1.21905
1.13778
1.08936
1.06667
1.11304
1.0449
1.13778
1.13778
1.11304
1.11304
1.08936
0.984615
1.16364
1.13778
1.1907
1.13778
1.13778
1.13778
1.0449
1.00392
1.06667
1.13778
1.0449
1.06667
0.966038
1.06667
1.24878
1.06667
1.11304
1.08936
1.16364
1.024
1.11304
1.0449
1.024
1.0449
1.1907
1.0449
1.16364
1.00392
0.984615
1.06667
1.06667
1.08936
1.08936
1.1907
1.08936
1.00392
1.06667
1.13778
1.16364
1.11304
1.16364
1.024
1.13778
1.16364
1.0449
1.1907
1.08936
1.16364
1.06667
1.11304
1.024
1.0449
1.1907
1.08936
1.11304
1.08936
1.11304
1.1907
1.06667
1.08936
1.06667
1.11304
0.984615
1.0449
1.08936
1.0449
1.08936
1.13778
1.06667
1.08936
1.06667
1.00392
1.08936
1.08936
1.06667
1.08936
1.1907
1.0449
1.0449
1.08936
1.16364
1.08936
1.024
1.0449
1.08936
1.11304
1.16364
1.1907
1.1907
1.11304
1.16364
1.13778
1.024
1.11304
1.08936
1.11304
1.21905
1.06667
1.11304
1.11304
1.13778
1.13778
1.0449
1.024
1.00392
1.06667
1.08936
1.11304
1.08936
1.13778
1.08936
1.11304
1.08936
1.13778
1.0449
1.0449
1.0449
1.13778
1.0449
1.024
1.08936
1.11304
1.11304
1.024
1.16364
1.0449
1.06667
1.16364
1.16364
1.08936
1.13778
1.24878
1.1907
1.16364
1.28
1.16364
1.1907
1.21905
0.984615
1.06667
1.0449
1.06667
1.08936
1.11304
1.00392
1.13778
1.06667
1.13778
1.08936
1.08936
1.06667
1.08936
1.11304
1.06667
1.0449
1.11304
1.06667
1.0449
1.0449
0.966038
1.00392
1.06667
1.11304
1.08936
1.11304
1.08936
1.13778
1.08936
1.13778
1.08936
1.24878
1.06667
1.024
1.11304
1.1907
1.0449
1.11304
1.08936
1.1907
1.00392
1.21905
1.06667
1.11304
1.13778
1.1907
1.16364
1.21905
1.31282
1.16364
1.13778
1.08936
1.06667
1.0449
1.08936
1.08936
1.11304
1.06667
1.06667
1.06667
1.11304
1.08936
1.06667
1.11304
1.16364
1.1907
1.1907
1.08936
1.08936
1.06667
1.16364
1.06667
1.08936
1.08936
1.08936
1.13778
1.00392
1.1907
1.06667
1.21905
1.13778
0.882759
1.06667
1.08936
1.13778
1.00392
0.948148
1.13778
1.16364
1.13778
1.08936
1.00392
1.08936
1.13778
1.11304
1.16364
1.024
0.966038
1.11304
1.13778
1.11304
1.08936
1.00392
1.1907
1.16364
1.00392
1.1907
1.1907
1.08936
1.0449
1.0449
1.0449
1.11304
1.16364
1.0449
1.13778
1.11304
1.16364
1.11304
1.1907
1.06667
1.06667
1.08936
0.984615
1.06667
1.024
1.08936
1.1907
1.13778
1.08936
1.06667
1.11304
1.1907
1.00392
1.11304
1.08936
1.0449
1.16364
1.1907
1.1907
1.0449
1.16364
1.08936
1.16364
1.13778
1.11304
1.13778
1.11304
1.06667
1.13778
1.0449
1.16364
1.13778
1.08936
1.11304
1.13778
1.08936
1.06667
1.00392
1.11304
1.16364
1.0449
1.1907
1.06667
1.16364
1.0449
1.16364
1.13778
1.16364
1.11304
1.13778
1.16364
1.16364
1.11304
1.0449
1.0449
1.11304
1.1907
1.16364
1.13778
1.08936
1.13778
1.08936
1.16364
1.024
1.16364
1.11304
1.0449
1.1907
1.13778
1.024
1.1907
1.13778
1.06667
1.024
0.966038
1.16364
1.00392
1.16364
1.11304
1.08936
1.13778
1.08936
1.13778
1.16364
1.08936
1.08936
1.08936
1.08936
1.0449
1.08936
1.13778
1.16364
1.0449
1.06667
1.024
1.13778
1.06667
1.11304
1.13778
1.13778
1.024
1.16364
0.984615
1.0449
1.08936
1.16364
1.08936
1.06667
1.06667
1.06667
1.0449
1.13778
1.024
1.13778
1.11304
0.984615
1.11304
1.13778
1.00392
1.13778
1.13778
1.13778
1.13778
1.13778
0.984615
1.11304
1.024
1.06667
0.966038
1.11304
1.16364
1.1907
1.13778
1.0449
1.13778
1.11304
1.06667
0.966038
1.06667
1.08936
0.966038
1.024
1.13778
1.13778
1.13778
1.06667
1.11304
1.06667
1.13778
1.11304
1.08936
1.11304
1.11304
1.11304
1.13778
1.13778
0.914286
1.024
1.00392
1.13778
1.16364
1.024
1.13778
1.0449
1.11304
1.11304
1.11304
1.06667
1.06667
1.13778
1.11304
1.00392
1.06667
1.06667
1.16364
1.11304
0.984615
1.08936
1.024
1.00392
1.11304
1.06667
1.08936
1.13778
1.13778
1.08936
1.024
1.06667
1.06667
1.024
1.0449
1.0449
1.11304
1.13778
1.11304
1.11304
1.16364
1.1907
1.13778
1.13778
1.16364
1.16364
1.13778
1.16364
1.1907
1.06667
1.11304
1.08936
1.11304
1.13778
1.13778
1.11304
1.13778
1.06667
1.11304
1.08936
1.024
1.024
1.11304
1.00392
1.13778
1.06667
1.13778
1.08936
1.11304
1.16364
1.21905
1.08936
1.0449
1.08936
1.11304
1.11304
1.1907
1.13778
1.11304
1.08936
1.06667
0.930909
1.08936
1.11304
1.13778
1.16364
1.08936
1.11304
1.08936
1.06667
1.21905
1.13778
1.28
1.00392
1.06667
1.06667
1.024
1.13778
1.13778
1.1907
1.0449
1.024
1.0449
0.930909
1.11304
1.11304
0.966038
1.11304
1.00392
1.024
1.08936
1.11304
1.38378
1.1907
1.13778
1.13778
1.11304
1.21905
1.024
1.13778
1.024
1.11304
1.06667
1.13778
1.16364
1.08936
1.08936
1.11304
1.11304
1.0449
1.11304
1.0449
1.08936
1.16364
1.06667
1.06667
1.13778
1.11304
1.31282
1.1907
1.16364
1.11304
1.0449
1.11304
1.13778
1.08936
1.13778
1.00392
1.0449
1.16364
1.00392
1.11304
1.08936
1.0449
1.13778
1.13778
1.08936
1.06667
1.08936
1.024
1.00392
1.06667
1.13778
1.13778
1.13778
1.00392
1.16364
1.16364
1.24878
0.966038
1.024
1.08936
1.06667
1.1907
1.1907
1.16364
1.06667
1.13778
1.08936
1.1907
1.13778
1.13778
1.13778
1.08936
1.11304
1.16364
1.1907
1.06667
1.024
1.0449
1.11304
1.08936
1.06667
1.024
1.024
1.08936
1.0449
1.08936
1.00392
1.08936
1.0449
1.024
1.06667
1.08936
1.11304
1.13778
1.11304
1.0449
1.16364
0.948148
1.00392
1.06667
1.06667
1.13778
1.11304
1.13778
1.06667
1.024
1.11304
1.11304
1.1907
1.08936
1.08936
1.16364
1.06667
1.11304
1.08936
1.11304
1.00392
0.984615
1.08936
1.06667
1.11304
1.06667
1.16364
1.08936
1.0449
1.11304
1.08936
1.08936
1.0449
1.024
1.21905
1.06667
1.13778
1.11304
1.11304
1.08936
1.11304
1.11304
1.16364
1.16364
1.0449
1.1907
1.06667
1.11304
1.11304
1.13778
1.024
1.0449
1.08936
1.13778
1.13778
1.13778
1.08936
1.08936
1.024
1.00392
1.11304
1.11304
1.00392
1.06667
1.00392
1.00392
1.08936
1.0449
1.11304
1.024
1.024
1.0449
1.06667
1.13778
0.984615
1.00392
1.11304
1.0449
1.024
1.08936
1.06667
1.06667
1.06667
1.06667
1.08936
1.06667
1.11304
1.13778
1.06667
1.13778
0.966038
1.024
1.11304
0.984615
1.24878
1.06667
1.11304
1.06667
1.11304
1.024
1.06667
1.0449
0.948148
1.0449
1.0449
1.13778
1.06667
1.08936
1.11304
1.11304
1.13778
1.024
1.08936
1.11304
1.00392
1.0449
1.11304
1.11304
1.024
1.06667
1.1907
1.28
1.11304
1.0449
1.11304
1.06667
1.11304
1.06667
1.13778
1.00392
1.11304
1.11304
1.024
1.13778
1.024
1.13778
1.11304
1.08936
1.06667
1.06667
1.13778
1.11304
1.0449
1.11304
1.11304
1.06667
1.0449
0.984615
1.08936
0.966038
1.11304
0.948148
1.024
1.11304
1.024
1.024
1.00392
1.08936
1.06667
0.984615
1.11304
1.13778
1.08936
1.16364
1.08936
1.08936
1.11304
1.13778
1.08936
1.08936
1.024
1.11304
1.08936
1.08936
1.08936
1.08936
1.13778
1.08936
1.06667
1.08936
1.11304
1.0449
1.13778
1.13778
1.0449
1.08936
0.948148
1.06667
1.1907
1.00392
1.34737
1.16364
1.024
1.13778
1.08936
1.13778
1.08936
1.06667
1.06667
1.00392
1.00392
1.1907
1.024
1.08936
1.11304
1.06667
1.08936
1.06667
1.13778
1.0449
1.08936
1.11304
1.13778
1.00392
1.0449
1.08936
1.024
1.13778
1.00392
1.00392
0.984615
0.882759
1.13778
1.1907
1.11304
1.11304
1.11304
1.13778
1.0449
1.13778
1.06667
1.08936
1.0449
1.08936
1.06667
1.06667
1.06667
1.08936
1.06667
1.11304
1.11304
1.0449
1.16364
1.06667
1.11304
1.0449
1.08936
1.11304
1.06667
1.08936
1.08936
1.06667
1.11304
1.11304
1.11304
1.1907
1.16364
1.1907
1.16364
1.08936
1.0449
1.13778
1.06667
1.13778
1.08936
1.1907
1.024
1.08936
1.06667
1.06667
1.21905
1.16364
1.06667
1.08936
1.08936
0.984615
0.966038
1.11304
1.16364
1.11304
1.08936
1.1907
1.06667
1.13778
1.08936
1.0449
1.11304
1.024
1.08936
1.0449
1.16364
1.13778
1.11304
1.13778
1.08936
1.16364
1.13778
1.11304
1.13778
[truncated: 2,278 more rows]

## Sheet: fig3h
width_N_spikes	width_P_spikes
1.24878	0.853333
1.16364	0.825806
1.21905	0.812698
1.16364	0.775758
1.24878	0.930909
1.1907	0.853333
1.11304	1.00392
1.1907	1.0449
1.1907	1.06667
1.0449	0.914286
1.16364	0.867797
1.16364	0.898246
1.1907	1.08936
1.13778	1.16364
1.1907	1.06667
1.28	1.0449
1.11304	1.13778
1.08936	0.898246
1.11304	1.024
1.16364	1.11304
1.1907	0.948148
1.1907	1.08936
1.06667	1.0449
1.11304	0.984615
1.16364	1.024
1.13778	1.024
1.16364	1.0449
1.11304	1.11304
1.16364	1.11304
1.08936	0.853333
1.11304	1.11304
1.024	0.930909
1.00392	1.11304
0.984615	1.16364
1.06667	1.1907
1.024	1.00392
1.0449	0.8
1.11304	0.812698
1.13778	0.853333
1.13778	0.914286
1.1907	0.914286
1.08936	0.839344
1.1907	1.024
1.1907	1.00392
1.11304	1.0449
0.853333	1.06667
1.11304	1.0449
1.16364	1.06667
1.11304	0.853333
1.16364	0.787692
1.06667	1.21905
1.16364	1.31282
1.0449	1.24878
1.06667	1.21905
1.11304	1.11304
1.08936	1.06667
1.08936	1.0449
1.13778	0.948148
1.13778	1.28
1.11304	1.11304
1.16364	0.882759
1.06667	1.0449
0.966038	0.948148
1.13778	1.0449
1.1907	1.06667
1.16364	1.16364
1.16364	1.06667
1.16364	0.867797
1.13778	1.24878
1.16364	1.21905
1.13778	1.24878
1.16364	1.1907
1.1907	0.853333
1.21905	1.11304
1.13778	1.1907
1.13778	1.06667
1.13778	1.11304
1.13778	1.06667
1.08936	1.06667
1.08936	1.13778
1.0449	0.839344
1.16364	1.00392
0.984615	0.948148
1.06667	1.11304
1.08936	1.24878
1.0449	1.00392
1.13778	1.0449
1.11304	1.06667
1.16364	0.8
1.1907	0.984615
1.13778	1.11304
1.16364	1.24878
1.11304	1.13778
1.13778	0.966038
1.13778	1.0449
1.13778	1.31282
1.11304	0.825806
1.11304	1.38378
1.11304	0.65641
1.08936	1.38378
1.16364	0.930909
1.0449	0.930909
1.13778	1.00392
1.1907	1.00392
1.13778	1.06667
1.11304	1.16364
1.11304	1.08936
1.16364	1.024
1.1907	1.16364
1.11304	0.839344
1.06667	0.8
1.16364	1.06667
1.13778	1.16364
1.11304	1.00392
0.984615	1.00392
1.13778	1.24878
1.11304	1.13778
1.13778	1.11304
1.11304	1.08936
0.984615	0.839344
1.11304	0.984615
1.16364	1.024
1.11304	0.853333
1.16364	0.948148
1.08936	0.882759
1.13778	0.825806
1.1907	1.13778
1.16364	1.21905
1.16364	1.06667
1.1907	1.24878
1.21905	1.13778
1.06667	1.0449
1.11304	1.1907
1.13778	0.966038
1.06667	0.752941
1.1907	0.930909
1.16364	0.8
1.16364	0.898246
1.16364	0.839344
1.06667	0.948148
1.21905	0.825806
1.08936	0.867797
1.11304	1.06667
1.11304	0.948148
1.16364	0.930909
1.16364	0.930909
1.13778	0.867797
1.13778	0.930909
1.08936	1.08936
1.1907	0.930909
1.13778	0.825806
1.11304	1.06667
1.1907	0.711111
1.16364	1.0449
1.16364	1.00392
1.16364	1.024
1.06667	1.0449
1.16364	0.914286
1.1907	1.06667
1.11304	0.898246
1.08936	1.06667
1.13778	1.08936
1.13778	1.21905
1.13778	0.867797
1.16364	0.984615
1.16364	1.16364
1.21905	1.13778
1.13778	0.882759
1.13778	1.024
1.1907	1.06667
1.24878	0.984615
1.06667	0.930909
1.11304	0.914286
1.16364	0.867797
1.13778	0.966038
1.13778	0.948148
1.06667	0.984615
1.16364	1.16364
1.13778	1.08936
1.16364
1.13778
1.21905
1.0449
1.0449
1.16364
1.16364
1.06667
1.24878
1.11304
1.16364
1.11304
1.13778
1.06667
1.16364
1.16364
1.13778
1.1907
1.13778
1.0449
1.11304
1.1907
1.16364
1.16364
1.13778
1.21905
1.1907
1.16364
1.08936
1.21905
1.13778
1.13778
1.11304
1.1907
1.16364
1.06667
1.0449
1.11304
1.11304
1.16364
1.16364
1.16364
1.1907
1.13778
1.11304
1.11304
1.1907
1.08936
1.1907
1.16364
1.24878
1.11304
1.16364
1.1907
1.1907
1.13778
1.13778
1.16364
1.13778
1.1907
1.28
1.13778
1.13778
1.11304
1.13778
1.16364
0.966038
1.11304
1.1907
1.13778
1.08936
1.13778
1.13778
1.24878
1.28
1.1907
1.13778
1.16364
1.1907
1.08936
1.1907
1.11304
1.24878
1.13778
1.13778
1.13778
1.13778
1.21905
1.1907
1.11304
1.16364
1.1907
1.16364
1.13778
1.1907
1.08936
1.16364
1.16364
1.16364
1.11304
1.11304
1.11304
1.16364
1.13778
1.16364
1.11304
1.16364
1.16364
1.1907
1.11304
1.11304
1.16364
1.1907
1.21905
1.1907
1.13778
1.11304
1.16364
1.11304
1.16364
1.1907
1.06667
1.11304
1.11304
1.16364
1.11304
1.13778
1.11304
1.13778
1.11304
1.13778
1.11304
1.11304
1.0449
1.21905
1.08936
1.08936
1.1907
1.21905
1.0449
1.06667
1.1907
1.21905
1.13778
1.1907
1.21905
1.08936
1.13778
1.06667
1.11304
1.13778
1.13778
1.13778
1.13778
1.16364
1.1907
1.1907
1.11304
1.0449
1.13778
1.08936
1.24878
1.0449
1.11304
1.13778
1.13778
1.16364
1.13778
1.11304
1.08936
1.06667
1.0449
1.11304
1.0449
1.06667
1.11304
1.0449
1.28
0.966038
1.08936
1.11304
1.13778
1.08936
1.08936
1.13778
1.08936
1.11304
1.06667
1.13778
1.06667
1.13778
1.16364
1.11304
1.06667
1.08936
1.28
1.11304
1.13778
0.966038
1.13778
1.1907
1.08936
1.0449
1.06667
1.11304
1.13778
1.08936
1.06667
1.13778
1.13778
1.13778
1.13778
1.08936
1.1907
1.06667
1.13778
1.0449
1.08936
1.31282
1.21905
1.28
1.13778
1.13778
1.16364
1.1907
1.24878
1.13778
1.1907
1.16364
1.31282
1.024
1.16364
1.16364
1.16364
1.11304
1.11304
1.13778
1.06667
1.08936
1.13778
1.08936
1.34737
1.31282
1.08936
1.1907
1.16364
1.13778
1.16364
1.00392
1.21905
1.16364
1.024
1.11304
1.16364
1.08936
1.06667
1.08936
1.11304
0.984615
1.21905
1.0449
1.06667
1.06667
1.11304
1.0449
1.08936
1.1907
1.06667
1.21905
1.16364
1.06667
0.966038
1.13778
1.16364
1.13778
1.1907
1.0449
1.06667
1.0449
1.08936
1.0449
1.16364
1.06667
1.06667
1.13778
1.0449
1.13778
1.06667
1.06667
1.13778
1.13778
1.1907
1.21905
1.11304
1.06667
1.06667
1.13778
1.11304
1.16364
1.08936
1.0449
1.1907
1.28
1.06667
1.0449
0.984615
1.16364
1.13778
1.0449
1.11304
1.06667
1.024
1.16364
1.06667
1.11304
1.13778
1.16364
1.21905
1.06667
1.24878
1.13778
1.1907
1.24878
1.16364
1.11304
1.06667
1.1907
1.13778
1.11304
1.31282
1.13778
1.1907
1.16364
1.06667
1.24878
1.11304
1.28
1.11304
1.06667
1.34737
1.31282
1.13778
1.16364
1.1907
1.1907
1.16364
1.1907
1.16364
1.13778
1.1907
1.34737
1.16364
1.1907
1.13778
1.28
1.13778
1.08936
1.11304
1.1907
1.1907
1.11304
1.28
1.16364
1.13778
1.1907
1.16364
1.16364
1.1907
1.1907
1.06667
1.16364
1.1907
1.1907
1.16364
1.16364
1.13778
1.16364
1.1907
1.1907
1.16364
1.21905
1.31282
1.08936
1.21905
1.31282
1.24878
1.24878
1.11304
1.46286
1.28
1.024
1.16364
1.13778
1.21905
1.21905
1.16364
1.28
1.28
1.34737
1.28
1.24878
1.00392
1.31282
1.24878
1.21905
1.13778
1.11304
1.21905
1.24878
1.16364
1.16364
1.21905
1.21905
1.28
1.21905
1.21905
1.28
1.28
1.16364
1.00392
1.13778
1.06667
1.1907
1.1907
1.31282
1.31282
1.1907
1.28
1.1907
1.21905
1.16364
1.1907
1.13778
1.28
1.24878
1.11304
1.24878
1.21905
1.31282
1.16364
1.38378
1.06667
1.21905
1.08936
1.13778
1.16364
1.1907
1.21905
1.1907
1.21905
1.00392
1.1907
1.21905
1.11304
1.024
1.21905
1.28
1.21905
1.16364
1.31282
1.1907
1.28
1.21905
1.31282
1.1907
1.31282
1.1907
1.11304
1.24878
1.24878
1.24878
1.21905
1.21905
1.21905
1.06667
1.24878
1.0449
1.1907
1.13778
1.24878
1.16364
1.1907
1.16364
1.24878
1.08936
1.16364
1.21905
1.16364
1.1907
1.11304
1.11304
1.16364
1.28
1.21905
1.16364
1.1907
1.24878
1.21905
1.24878
1.24878
1.31282
1.24878
1.13778
1.24878
1.21905
1.13778
1.21905
1.21905
1.21905
1.24878
1.1907
1.1907
1.1907
1.11304
1.1907
1.06667
1.13778
1.11304
1.16364
1.16364
1.16364
1.16364
1.11304
1.21905
1.1907
1.1907
1.24878
1.1907
1.16364
1.21905
1.1907
1.24878
1.13778
1.31282
1.31282
1.16364
1.16364
1.08936
1.13778
1.11304
1.08936
1.16364
1.1907
1.16364
1.16364
1.28
1.21905
1.1907
1.24878
1.1907
1.1907
1.024
1.16364
1.21905
1.16364
1.1907
1.1907
1.21905
1.24878
1.16364
1.13778
1.28
1.24878
1.1907
1.21905
1.1907
1.24878
1.1907
1.16364
1.24878
1.21905
1.1907
1.16364
1.21905
1.13778
1.16364
1.11304
1.24878
1.13778
1.24878
1.24878
1.11304
1.16364
1.1907
1.11304
1.24878
0.966038
1.13778
1.21905
1.21905
1.31282
1.13778
1.21905
1.21905
1.21905
1.21905
1.24878
1.31282
1.08936
1.21905
1.13778
1.24878
1.13778
1.13778
1.13778
1.11304
1.16364
1.1907
1.24878
1.21905
1.21905
1.21905
1.28
1.31282
1.13778
1.13778
1.16364
1.1907
1.08936
1.24878
1.13778
1.16364
1.1907
1.1907
1.21905
1.28
1.16364
1.24878
1.16364
1.24878
1.28
1.13778
1.24878
1.28
1.28
1.24878
1.21905
1.08936
1.21905
1.1907
1.31282
1.24878
1.16364
1.21905
1.1907
1.16364
1.08936
1.13778
1.13778
1.16364
1.16364
1.1907
1.06667
1.1907
1.21905
1.1907
1.16364
1.21905
1.24878
1.16364
1.08936
1.24878
1.21905
1.24878
1.21905
1.21905
1.24878
1.28
1.21905
1.11304
1.28
1.21905
1.21905
1.1907
1.24878
1.16364
1.24878
1.24878
1.24878
1.24878
1.21905
1.1907
1.16364
1.16364
1.13778
1.06667
1.21905
1.11304
1.1907
1.16364
1.0449
1.13778
1.11304
1.1907
1.13778
1.21905
1.11304
1.06667
1.24878
1.24878
1.13778
1.16364
1.11304
1.06667
1.21905
1.1907
1.21905
1.13778
1.1907
1.13778
1.21905
1.21905
1.21905
1.1907
1.16364
1.21905
1.21905
1.1907
1.24878
1.21905
1.28
1.08936
1.1907
1.24878
1.1907
1.21905
1.16364
1.16364
1.08936
1.28
1.1907
1.28
1.1907
1.28
1.24878
1.21905
1.24878
1.24878
1.21905
1.16364
1.16364
1.31282
1.24878
1.1907
1.21905
1.24878
1.16364
1.24878
1.38378
1.06667
1.1907
1.1907
1.16364
1.11304
1.21905
1.1907
1.1907
1.21905
1.16364
1.28
1.21905
1.1907
1.1907
1.024
1.00392
1.08936
1.1907
1.0449
1.24878
1.13778
1.11304
1.24878
1.16364
1.13778
1.13778
1.24878
1.24878
1.16364
1.31282
1.28
1.16364
1.1907
1.21905
1.08936
1.1907
1.11304
1.13778
1.16364
1.1907
1.11304
0.984615
1.1907
1.16364
1.16364
1.16364
1.16364
1.16364
1.16364
1.08936
1.11304
1.1907
1.21905
1.21905
1.13778
1.13778
1.1907
1.16364
1.08936
1.11304
1.16364
1.1907
0.914286
1.13778
1.06667
1.11304
1.11304
1.1907
1.16364
1.0449
1.1907
1.21905
1.21905
1.08936
1.28
1.21905
1.13778
1.16364
1.13778
0.984615
1.0449
1.06667
1.1907
1.21905
1.11304
1.24878
1.16364
1.11304
1.13778
1.13778
1.11304
1.21905
1.11304
1.13778
1.16364
1.1907
1.1907
1.21905
1.08936
1.13778
1.11304
1.16364
1.21905
1.11304
1.1907
1.21905
1.1907
1.08936
1.08936
1.13778
1.21905
1.1907
1.21905
1.11304
1.13778
1.16364
1.13778
1.24878
1.16364
1.16364
1.28
1.11304
1.16364
1.21905
0.930909
1.0449
1.13778
1.1907
1.13778
1.13778
1.13778
1.24878
1.1907
1.24878
1.21905
1.11304
1.024
1.08936
1.13778
1.11304
1.1907
1.16364
1.16364
1.28
1.1907
1.21905
1.11304
1.16364
1.13778
1.1907
1.11304
1.21905
1.16364
1.16364
1.06667
1.11304
1.16364
1.21905
1.11304
1.16364
1.28
1.13778
1.11304
1.16364
1.1907
1.16364
1.21905
1.24878
1.1907
1.16364
1.08936
1.21905
1.1907
1.11304
1.16364
1.1907
1.1907
1.24878
1.28
1.24878
1.1907
1.16364
1.16364
1.08936
1.21905
1.13778
1.11304
1.06667
1.06667
1.1907
1.16364
1.1907
1.28
1.1907
1.11304
1.0449
1.16364
1.16364
1.1907
1.16364
1.13778
1.24878
1.08936
1.24878
1.16364
1.13778
1.13778
1.1907
1.24878
1.24878
1.16364
1.13778
1.08936
1.21905
1.16364
1.13778
1.16364
1.1907
1.24878
1.28
1.16364
1.21905
1.24878
1.16364
1.1907
1.11304
1.13778
1.1907
1.16364
1.16364
1.16364
1.16364
1.24878
1.21905
1.24878
1.1907
1.13778
1.16364
1.16364
0.867797
1.16364
1.1907
1.06667
1.16364
1.13778
1.16364
1.06667
1.28
1.13778
1.11304
1.31282
1.24878
1.1907
1.024
1.31282
1.16364
1.1907
1.13778
1.16364
1.21905
1.21905
1.11304
1.21905
1.06667
1.21905
1.16364
1.24878
1.31282
1.11304
1.21905
1.31282
1.16364
1.21905
1.13778
1.24878
1.06667
1.21905
1.21905
1.0449
1.1907
1.06667
1.16364
1.16364
1.16364
1.13778
1.1907
1.11304
1.21905
1.13778
1.1907
1.1907
1.13778
1.13778
1.21905
1.21905
1.16364
1.28
1.11304
1.21905
1.08936
1.08936
1.16364
1.1907
1.13778
1.31282
1.13778
1.21905
1.08936
1.21905
1.16364
1.28
1.21905
1.1907
1.24878
1.24878
1.28
1.28
1.1907
1.13778
1.13778
1.28
1.13778
1.1907
1.24878
1.24878
1.21905
1.21905
1.21905
1.1907
1.13778
1.16364
1.21905
1.06667
1.06667
1.08936
1.21905
1.16364
1.024
1.31282
1.1907
1.16364
1.16364
1.024
1.1907
1.16364
1.16364
1.16364
1.16364
1.11304
1.11304
1.21905
1.28
1.24878
1.31282
1.28
1.24878
1.1907
1.16364
1.11304
1.21905
1.28
1.1907
1.34737
1.21905
1.11304
1.11304
1.08936
1.16364
1.16364
1.28
1.13778
1.13778
1.13778
1.1907
1.0449
1.16364
1.24878
1.06667
1.24878
1.1907
1.1907
1.21905
1.16364
1.28
1.1907
1.13778
1.1907
1.28
1.21905
1.21905
1.0449
1.16364
1.24878
1.13778
1.16364
1.1907
1.16364
1.13778
1.16364
1.11304
1.16364
1.08936
1.24878
1.13778
1.16364
1.21905
1.13778
1.11304
1.28
1.1907
1.08936
1.16364
1.06667
1.1907
1.1907
1.1907
1.21905
1.24878
1.21905
1.1907
1.24878
1.28
1.1907
1.1907
1.24878
1.28
1.11304
1.1907
1.11304
1.16364
1.11304
1.38378
1.16364
1.21905
1.1907
1.24878
1.21905
1.21905
1.13778
1.21905
1.21905
1.13778
1.11304
1.1907
1.1907
1.13778
0.984615
1.11304
1.1907
1.31282
1.1907
1.1907
1.16364
1.16364
1.24878
1.16364
1.16364
1.13778
1.34737
1.08936
1.16364
1.1907
1.21905
1.24878
1.31282
1.16364
1.16364
1.0449
1.28
1.08936
1.08936
1.08936
1.21905
1.08936
1.13778
1.16364
1.24878
1.24878
1.16364
1.16364
1.08936
1.11304
1.11304
1.06667
1.31282
1.08936
1.24878
1.13778
1.1907
1.13778
1.11304
1.24878
1.28
1.16364
1.1907
1.21905
1.16364
1.06667
1.24878
1.24878
1.11304
1.24878
1.1907
1.21905
1.24878
1.1907
1.21905
1.21905
1.13778
1.13778
1.21905
1.1907
1.21905
1.06667
1.21905
1.16364
1.21905
1.21905
1.16364
1.08936
1.1907
1.06667
1.06667
1.31282
1.1907
1.1907
1.16364
1.24878
1.16364
1.16364
1.1907
1.24878
1.13778
1.08936
1.24878
1.16364
0.966038
1.08936
1.1907
1.24878
1.16364
1.13778
1.16364
1.21905
1.24878
1.1907
1.28
1.1907
1.11304
1.28
1.13778
1.21905
1.1907
1.21905
1.21905
1.24878
1.08936
1.24878
1.34737
1.28
1.24878
1.24878
1.31282
1.21905
1.06667
1.1907
1.16364
1.1907
1.06667
1.16364
1.21905
1.1907
1.28
1.21905
1.1907
1.08936
1.1907
1.08936
1.11304
1.16364
1.21905
1.16364
1.16364
1.11304
1.1907
1.24878
1.21905
1.24878
1.21905
1.16364
0.930909
1.06667
1.28
1.24878
1.21905
1.13778
1.06667
1.28
1.24878
1.28
1.13778
1.11304
1.13778
1.16364
1.11304
1.21905
1.16364
1.11304
1.11304
1.16364
1.24878
1.21905
1.16364
1.13778
1.08936
1.16364
1.08936
1.28
1.13778
1.16364
1.00392
1.21905
1.1907
1.0449
1.1907
1.11304
1.08936
1.16364
1.13778
1.24878
1.13778
1.1907
1.1907
1.16364
1.24878
1.21905
1.42222
1.1907
1.11304
1.24878
1.13778
1.21905
1.13778
1.24878
1.24878
1.16364
1.0449
1.21905
1.1907
1.08936
1.13778
1.11304
1.08936
1.00392
1.06667
1.0449
1.11304
0.948148
1.16364
1.00392
1.13778
1.06667
1.00392
1.06667
1.06667
1.0449
1.08936
1.24878
1.08936
0.825806
1.00392
1.08936
1.08936
1.16364
1.0449
1.24878
1.06667
1.13778
1.13778
1.08936
1.0449
0.966038
1.82857
0.948148
0.948148
1.024
1.00392
1.06667
1.11304
1.024
1.06667
1.024
1.1907
1.00392
1.08936
1.13778
1.0449
0.825806
1.16364
1.16364
1.00392
1.08936
0.984615
1.024
1.024
1.11304
1.00392
1.0449
1.0449
1.13778
1.06667
1.11304
1.06667
1.13778
1.11304
1.06667
1.13778
1.0449
1.08936
1.0449
1.0449
1.0449
1.24878
0.948148
1.024
0.930909
1.06667
1.11304
1.06667
0.914286
1.024
1.1907
1.1907
1.024
1.06667
1.21905
1.24878
1.24878
1.1907
1.21905
1.16364
1.08936
1.1907
1.1907
1.11304
1.1907
1.13778
1.21905
1.1907
1.11304
1.24878
1.42222
1.21905
1.21905
1.28
1.21905
1.24878
1.16364
1.21905
1.1907
1.28
1.21905
1.24878
1.55152
1.28
1.34737
1.16364
1.16364
1.38378
1.13778
1.21905
1.21905
1.21905
1.1907
1.08936
1.21905
1.1907
1.1907
1.24878
1.1907
1.21905
1.1907
1.16364
1.16364
1.28
1.08936
1.11304
1.13778
1.11304
1.0449
1.13778
1.13778
1.08936
1.11304
1.16364
1.1907
1.16364
1.13778
1.1907
1.1907
1.24878
1.00392
1.16364
1.16364
1.08936
1.1907
1.13778
1.16364
1.16364
1.06667
1.06667
1.16364
1.11304
1.11304
1.0449
1.06667
1.06667
1.11304
1.1907
1.13778
1.11304
1.16364
1.13778
1.13778
1.0449
1.21905
1.13778
1.08936
1.13778
1.1907
1.13778
1.13778
1.11304
1.1907
1.11304
1.06667
1.00392
1.024
1.06667
1.11304
1.0449
1.16364
1.11304
1.16364
1.13778
1.16364
1.13778
1.11304
1.11304
1.06667
1.11304
1.11304
0.930909
1.11304
1.13778
1.13778
1.11304
1.13778
0.966038
1.11304
1.11304
1.13778
1.08936
1.13778
0.984615
1.00392
1.0449
1.13778
1.06667
1.0449
1.024
1.13778
1.08936
0.948148
1.11304
1.08936
1.13778
1.13778
1.06667
1.13778
1.06667
1.16364
1.08936
1.024
1.08936
1.08936
1.06667
1.16364
1.08936
1.11304
1.16364
1.06667
1.28
1.13778
1.38378
1.21905
1.28
1.28
1.34737
1.21905
1.28
1.28
1.28
1.55152
1.28
1.24878
1.21905
1.0449
1.24878
1.13778
1.1907
1.024
1.13778
1.16364
1.11304
1.1907
1.21905
1.13778
1.1907
1.21905
1.1907
1.1907
1.16364
1.13778
1.08936
1.1907
1.08936
1.16364
1.28
1.16364
1.08936
1.16364
1.08936
1.1907
1.13778
1.1907
1.08936
1.31282
1.11304
1.1907
1.11304
1.11304
1.08936
1.28
1.16364
1.16364
1.1907
1.24878
1.11304
1.1907
1.24878
1.21905
1.24878
1.0449
1.11304
1.21905
1.13778
1.1907
1.08936
1.08936
1.16364
1.024
1.21905
1.16364
1.1907
1.16364
1.1907
1.13778
1.11304
1.21905
1.24878
1.16364
1.1907
1.21905
1.13778
1.13778
1.1907
1.21905
1.1907
1.21905
1.21905
1.16364
1.13778
1.06667
1.1907
1.21905
1.24878
1.1907
1.13778
1.16364
1.13778
1.08936
1.11304
1.21905
1.1907
1.1907
1.16364
1.16364
1.16364
1.13778
1.24878
1.16364
1.13778
1.21905
1.21905
1.24878
1.16364
1.16364
1.21905
1.06667
1.13778
1.06667
1.21905
1.08936
1.11304
1.16364
1.13778
1.11304
1.11304
1.11304
1.16364
1.08936
1.11304
1.11304
1.11304
1.0449
1.11304
1.13778
1.08936
1.13778
1.13778
1.08936
1.06667
1.1907
1.06667
1.13778
1.06667
1.13778
1.08936
0.984615
1.24878
1.024
1.28
1.08936
1.08936
1.16364
1.06667
1.024
1.06667
1.11304
1.1907
1.00392
1.13778
1.08936
1.21905
1.024
1.13778
1.06667
1.1907
1.08936
1.13778
1.08936
1.06667
1.08936
1.11304
1.16364
1.16364
1.13778
1.08936
1.13778
1.0449
[truncated: 66 more rows]

## Sheet: fig3i
width_N_spikes	width_B_spikes
1.24878	0.914286
1.16364	0.853333
1.21905	0.544681
1.16364	0.682667
1.24878	0.787692
1.1907	0.898246
1.11304	0.764179
1.1907	0.867797
1.1907	0.775758
1.0449	0.322013
1.16364	0.882759
1.16364	0.339073
1.1907	0.787692
1.13778	0.527835
1.1907	0.764179
1.28	0.764179
1.11304	0.469725
1.08936	0.825806
1.11304	0.711111
1.16364	0.673684
1.1907	0.775758
1.1907	0.602353
1.06667	0.682667
1.11304	0.673684
1.16364	0.664935
1.13778	0.764179
1.16364	0.898246
1.11304	0.825806
1.16364	1.11304
1.08936	0.512
1.11304	0.966038
1.024	0.445217
1.00392	0.853333
0.984615	0.764179
1.06667	0.812698
1.024	0.731429
1.0449	0.948148
1.11304	1.00392
1.13778	0.984615
1.13778	0.853333
1.1907	0.433898
1.08936	1.024
1.1907	0.898246
1.1907	0.301176
1.11304	0.449123
0.853333	0.384962
1.11304	0.8
1.16364	0.812698
1.11304	0.673684
1.16364	0.742029
1.06667	0.64
1.16364	0.8
1.0449	0.648101
1.06667	0.775758
1.11304	0.853333
1.08936	0.62439
1.08936	0.914286
1.13778	0.721127
1.13778	0.853333
1.11304	1.06667
1.16364	0.867797
1.06667	0.742029
0.966038	0.453097
1.13778	0.731429
1.1907	1.0449
1.16364	0.898246
1.16364	0.882759
1.16364	1.024
1.13778	1.0449
1.16364	0.419672
1.13778	0.731429
1.16364	0.70137
1.1907	0.839344
1.21905	0.664935
1.13778	0.673684
1.13778	0.664935
1.13778	0.787692
1.13778	0.853333
1.08936	0.711111
1.08936	0.721127
1.0449	0.568889
1.16364	0.764179
0.984615	0.682667
1.06667	0.775758
1.08936	0.711111
1.0449	0.8
1.13778	0.648101
1.11304	0.853333
1.16364	0.556522
1.1907	0.8
1.13778	0.867797
1.16364	0.853333
1.11304
1.13778
1.13778
1.13778
1.11304
1.11304
1.11304
1.08936
1.16364
1.0449
1.13778
1.1907
1.13778
1.11304
1.11304
1.16364
1.1907
1.11304
1.06667
1.16364
1.13778
1.11304
0.984615
1.13778
1.11304
1.13778
1.11304
0.984615
1.11304
1.16364
1.11304
1.16364
1.08936
1.13778
1.1907
1.16364
1.16364
1.1907
1.21905
1.06667
1.11304
1.13778
1.06667
1.1907
1.16364
1.16364
1.16364
1.06667
1.21905
1.08936
1.11304
1.11304
1.16364
1.16364
1.13778
1.13778
1.08936
1.1907
1.13778
1.11304
1.1907
1.16364
1.16364
1.16364
1.06667
1.16364
1.1907
1.11304
1.08936
1.13778
1.13778
1.13778
1.16364
1.16364
1.21905
1.13778
1.13778
1.1907
1.24878
1.06667
1.11304
1.16364
1.13778
1.13778
1.06667
1.16364
1.13778
1.16364
1.13778
1.21905
1.0449
1.0449
1.16364
1.16364
1.06667
1.24878
1.11304
1.16364
1.11304
1.13778
1.06667
1.16364
1.16364
1.13778
1.1907
1.13778
1.0449
1.11304
1.1907
1.16364
1.16364
1.13778
1.21905
1.1907
1.16364
1.08936
1.21905
1.13778
1.13778
1.11304
1.1907
1.16364
1.06667
1.0449
1.11304
1.11304
1.16364
1.16364
1.16364
1.1907
1.13778
1.11304
1.11304
1.1907
1.08936
1.1907
1.16364
1.24878
1.11304
1.16364
1.1907
1.1907
1.13778
1.13778
1.16364
1.13778
1.1907
1.28
1.13778
1.13778
1.11304
1.13778
1.16364
0.966038
1.11304
1.1907
1.13778
1.08936
1.13778
1.13778
1.24878
1.28
1.1907
1.13778
1.16364
1.1907
1.08936
1.1907
1.11304
1.24878
1.13778
1.13778
1.13778
1.13778
1.21905
1.1907
1.11304
1.16364
1.1907
1.16364
1.13778
1.1907
1.08936
1.16364
1.16364
1.16364
1.11304
1.11304
1.11304
1.16364
1.13778
1.16364
1.11304
1.16364
1.16364
1.1907
1.11304
1.11304
1.16364
1.1907
1.21905
1.1907
1.13778
1.11304
1.16364
1.11304
1.16364
1.1907
1.06667
1.11304
1.11304
1.16364
1.11304
1.13778
1.11304
1.13778
1.11304
1.13778
1.11304
1.11304
1.0449
1.21905
1.08936
1.08936
1.1907
1.21905
1.0449
1.06667
1.1907
1.21905
1.13778
1.1907
1.21905
1.08936
1.13778
1.06667
1.11304
1.13778
1.13778
1.13778
1.13778
1.16364
1.1907
1.1907
1.11304
1.0449
1.13778
1.08936
1.24878
1.0449
1.11304
1.13778
1.13778
1.16364
1.13778
1.11304
1.08936
1.06667
1.0449
1.11304
1.0449
1.06667
1.11304
1.0449
1.28
0.966038
1.08936
1.11304
1.13778
1.08936
1.08936
1.13778
1.08936
1.11304
1.06667
1.13778
1.06667
1.13778
1.16364
1.11304
1.06667
1.08936
1.28
1.11304
1.13778
0.966038
1.13778
1.1907
1.08936
1.0449
1.06667
1.11304
1.13778
1.08936
1.06667
1.13778
1.13778
1.13778
1.13778
1.08936
1.1907
1.06667
1.13778
1.0449
1.08936
1.31282
1.21905
1.28
1.13778
1.13778
1.16364
1.1907
1.24878
1.13778
1.1907
1.16364
1.31282
1.024
1.16364
1.16364
1.16364
1.11304
1.11304
1.13778
1.06667
1.08936
1.13778
1.08936
1.34737
1.31282
1.08936
1.1907
1.16364
1.13778
1.16364
1.00392
1.21905
1.16364
1.024
1.11304
1.16364
1.08936
1.06667
1.08936
1.11304
0.984615
1.21905
1.0449
1.06667
1.06667
1.11304
1.0449
1.08936
1.1907
1.06667
1.21905
1.16364
1.06667
0.966038
1.13778
1.16364
1.13778
1.1907
1.0449
1.06667
1.0449
1.08936
1.0449
1.16364
1.06667
1.06667
1.13778
1.0449
1.13778
1.06667
1.06667
1.13778
1.13778
1.1907
1.21905
1.11304
1.06667
1.06667
1.13778
1.11304
1.16364
1.08936
1.0449
1.1907
1.28
1.06667
1.0449
0.984615
1.16364
1.13778
1.0449
1.11304
1.06667
1.024
1.16364
1.06667
1.11304
1.13778
1.16364
1.21905
1.06667
1.24878
1.13778
1.1907
1.24878
1.16364
1.11304
1.06667
1.1907
1.13778
1.11304
1.31282
1.13778
1.1907
1.16364
1.06667
1.24878
1.11304
1.28
1.11304
1.06667
1.34737
1.31282
1.13778
1.16364
1.1907
1.1907
1.16364
1.1907
1.16364
1.13778
1.1907
1.34737
1.16364
1.1907
1.13778
1.28
1.13778
1.08936
1.11304
1.1907
1.1907
1.11304
1.28
1.16364
1.13778
1.1907
1.16364
1.16364
1.1907
1.1907
1.06667
1.16364
1.1907
1.1907
1.16364
1.16364
1.13778
1.16364
1.1907
1.1907
1.16364
1.21905
1.31282
1.08936
1.21905
1.31282
1.24878
1.24878
1.11304
1.46286
1.28
1.024
1.16364
1.13778
1.21905
1.21905
1.16364
1.28
1.28
1.34737
1.28
1.24878
1.00392
1.31282
1.24878
1.21905
1.13778
1.11304
1.21905
1.24878
1.16364
1.16364
1.21905
1.21905
1.28
1.21905
1.21905
1.28
1.28
1.16364
1.00392
1.13778
1.06667
1.1907
1.1907
1.31282
1.31282
1.1907
1.28
1.1907
1.21905
1.16364
1.1907
1.13778
1.28
1.24878
1.11304
1.24878
1.21905
1.31282
1.16364
1.38378
1.06667
1.21905
1.08936
1.13778
1.16364
1.1907
1.21905
1.1907
1.21905
1.00392
1.1907
1.21905
1.11304
1.024
1.21905
1.28
1.21905
1.16364
1.31282
1.1907
1.28
1.21905
1.31282
1.1907
1.31282
1.1907
1.11304
1.24878
1.24878
1.24878
1.21905
1.21905
1.21905
1.06667
1.24878
1.0449
1.1907
1.13778
1.24878
1.16364
1.1907
1.16364
1.24878
1.08936
1.16364
1.21905
1.16364
1.1907
1.11304
1.11304
1.16364
1.28
1.21905
1.16364
1.1907
1.24878
1.21905
1.24878
1.24878
1.31282
1.24878
1.13778
1.24878
1.21905
1.13778
1.21905
1.21905
1.21905
1.24878
1.1907
1.1907
1.1907
1.11304
1.1907
1.06667
1.13778
1.11304
1.16364
1.16364
1.16364
1.16364
1.11304
1.21905
1.1907
1.1907
1.24878
1.1907
1.16364
1.21905
1.1907
1.24878
1.13778
1.31282
1.31282
1.16364
1.16364
1.08936
1.13778
1.11304
1.08936
1.16364
1.1907
1.16364
1.16364
1.28
1.21905
1.1907
1.24878
1.1907
1.1907
1.024
1.16364
1.21905
1.16364
1.1907
1.1907
1.21905
1.24878
1.16364
1.13778
1.28
1.24878
1.1907
1.21905
1.1907
1.24878
1.1907
1.16364
1.24878
1.21905
1.1907
1.16364
1.21905
1.13778
1.16364
1.11304
1.24878
1.13778
1.24878
1.24878
1.11304
1.16364
1.1907
1.11304
1.24878
0.966038
1.13778
1.21905
1.21905
1.31282
1.13778
1.21905
1.21905
1.21905
1.21905
1.24878
1.31282
1.08936
1.21905
1.13778
1.24878
1.13778
1.13778
1.13778
1.11304
1.16364
1.1907
1.24878
1.21905
1.21905
1.21905
1.28
1.31282
1.13778
1.13778
1.16364
1.1907
1.08936
1.24878
1.13778
1.16364
1.1907
1.1907
1.21905
1.28
1.16364
1.24878
1.16364
1.24878
1.28
1.13778
1.24878
1.28
1.28
1.24878
1.21905
1.08936
1.21905
1.1907
1.31282
1.24878
1.16364
1.21905
1.1907
1.16364
1.08936
1.13778
1.13778
1.16364
1.16364
1.1907
1.06667
1.1907
1.21905
1.1907
1.16364
1.21905
1.24878
1.16364
1.08936
1.24878
1.21905
1.24878
1.21905
1.21905
1.24878
1.28
1.21905
1.11304
1.28
1.21905
1.21905
1.1907
1.24878
1.16364
1.24878
1.24878
1.24878
1.24878
1.21905
1.1907
1.16364
1.16364
1.13778
1.06667
1.21905
1.11304
1.1907
1.16364
1.0449
1.13778
1.11304
1.1907
1.13778
1.21905
1.11304
1.06667
1.24878
1.24878
1.13778
1.16364
1.11304
1.06667
1.21905
1.1907
1.21905
1.13778
1.1907
1.13778
1.21905
1.21905
1.21905
1.1907
1.16364
1.21905
1.21905
1.1907
1.24878
1.21905
1.28
1.08936
1.1907
1.24878
1.1907
1.21905
1.16364
1.16364
1.08936
1.28
1.1907
1.28
1.1907
1.28
1.24878
1.21905
1.24878
1.24878
1.21905
1.16364
1.16364
1.31282
1.24878
1.1907
1.21905
1.24878
1.16364
1.24878
1.38378
1.06667
1.1907
1.1907
1.16364
1.11304
1.21905
1.1907
1.1907
1.21905
1.16364
1.28
1.21905
1.1907
1.1907
1.024
1.00392
1.08936
1.1907
1.0449
1.24878
1.13778
1.11304
1.24878
1.16364
1.13778
1.13778
1.24878
1.24878
1.16364
1.31282
1.28
1.16364
1.1907
1.21905
1.08936
1.1907
1.11304
1.13778
1.16364
1.1907
1.11304
0.984615
1.1907
1.16364
1.16364
1.16364
1.16364
1.16364
1.16364
1.08936
1.11304
1.1907
1.21905
1.21905
1.13778
1.13778
1.1907
1.16364
1.08936
1.11304
1.16364
1.1907
0.914286
1.13778
1.06667
1.11304
1.11304
1.1907
1.16364
1.0449
1.1907
1.21905
1.21905
1.08936
1.28
1.21905
1.13778
1.16364
1.13778
0.984615
1.0449
1.06667
1.1907
1.21905
1.11304
1.24878
1.16364
1.11304
1.13778
1.13778
1.11304
1.21905
1.11304
1.13778
1.16364
1.1907
1.1907
1.21905
1.08936
1.13778
1.11304
1.16364
1.21905
1.11304
1.1907
1.21905
1.1907
1.08936
1.08936
1.13778
1.21905
1.1907
1.21905
1.11304
1.13778
1.16364
1.13778
1.24878
1.16364
1.16364
1.28
1.11304
1.16364
1.21905
0.930909
1.0449
1.13778
1.1907
1.13778
1.13778
1.13778
1.24878
1.1907
1.24878
1.21905
1.11304
1.024
1.08936
1.13778
1.11304
1.1907
1.16364
1.16364
1.28
1.1907
1.21905
1.11304
1.16364
1.13778
1.1907
1.11304
1.21905
1.16364
1.16364
1.06667
1.11304
1.16364
1.21905
1.11304
1.16364
1.28
1.13778
1.11304
1.16364
1.1907
1.16364
1.21905
1.24878
1.1907
1.16364
1.08936
1.21905
1.1907
1.11304
1.16364
1.1907
1.1907
1.24878
1.28
1.24878
1.1907
1.16364
1.16364
1.08936
1.21905
1.13778
1.11304
1.06667
1.06667
1.1907
1.16364
1.1907
1.28
1.1907
1.11304
1.0449
1.16364
1.16364
1.1907
1.16364
1.13778
1.24878
1.08936
1.24878
1.16364
1.13778
1.13778
1.1907
1.24878
1.24878
1.16364
1.13778
1.08936
1.21905
1.16364
1.13778
1.16364
1.1907
1.24878
1.28
1.16364
1.21905
1.24878
1.16364
1.1907
1.11304
1.13778
1.1907
1.16364
1.16364
1.16364
1.16364
1.24878
1.21905
1.24878
1.1907
1.13778
1.16364
1.16364
0.867797
1.16364
1.1907
1.06667
1.16364
1.13778
1.16364
1.06667
1.28
1.13778
1.11304
1.31282
1.24878
1.1907
1.024
1.31282
1.16364
1.1907
1.13778
1.16364
1.21905
1.21905
1.11304
1.21905
1.06667
1.21905
1.16364
1.24878
1.31282
1.11304
1.21905
1.31282
1.16364
1.21905
1.13778
1.24878
1.06667
1.21905
1.21905
1.0449
1.1907
1.06667
1.16364
1.16364
1.16364
1.13778
1.1907
1.11304
1.21905
1.13778
1.1907
1.1907
1.13778
1.13778
1.21905
1.21905
1.16364
1.28
1.11304
1.21905
1.08936
1.08936
1.16364
1.1907
1.13778
1.31282
1.13778
1.21905
1.08936
1.21905
1.16364
1.28
1.21905
1.1907
1.24878
1.24878
1.28
1.28
1.1907
1.13778
1.13778
1.28
1.13778
1.1907
1.24878
1.24878
1.21905
1.21905
1.21905
1.1907
1.13778
1.16364
1.21905
1.06667
1.06667
1.08936
1.21905
1.16364
1.024
1.31282
1.1907
1.16364
1.16364
1.024
1.1907
1.16364
1.16364
1.16364
1.16364
1.11304
1.11304
1.21905
1.28
1.24878
1.31282
1.28
1.24878
1.1907
1.16364
1.11304
1.21905
1.28
1.1907
1.34737
1.21905
1.11304
1.11304
1.08936
1.16364
1.16364
1.28
1.13778
1.13778
1.13778
1.1907
1.0449
1.16364
1.24878
1.06667
1.24878
1.1907
1.1907
1.21905
1.16364
1.28
1.1907
1.13778
1.1907
1.28
1.21905
1.21905
1.0449
1.16364
1.24878
1.13778
1.16364
1.1907
1.16364
1.13778
1.16364
1.11304
1.16364
1.08936
1.24878
1.13778
1.16364
1.21905
1.13778
1.11304
1.28
1.1907
1.08936
1.16364
1.06667
1.1907
1.1907
1.1907
1.21905
1.24878
1.21905
1.1907
1.24878
1.28
1.1907
1.1907
1.24878
1.28
1.11304
1.1907
1.11304
1.16364
1.11304
1.38378
1.16364
1.21905
1.1907
1.24878
1.21905
1.21905
1.13778
1.21905
1.21905
1.13778
1.11304
1.1907
1.1907
1.13778
0.984615
1.11304
1.1907
1.31282
1.1907
1.1907
1.16364
1.16364
1.24878
1.16364
1.16364
1.13778
1.34737
1.08936
1.16364
1.1907
1.21905
1.24878
1.31282
1.16364
1.16364
1.0449
1.28
1.08936
1.08936
1.08936
1.21905
1.08936
1.13778
1.16364
1.24878
1.24878
1.16364
1.16364
1.08936
1.11304
1.11304
1.06667
1.31282
1.08936
1.24878
1.13778
1.1907
1.13778
1.11304
1.24878
1.28
1.16364
1.1907
1.21905
1.16364
1.06667
1.24878
1.24878
1.11304
1.24878
1.1907
1.21905
1.24878
1.1907
1.21905
1.21905
1.13778
1.13778
1.21905
1.1907
1.21905
1.06667
1.21905
1.16364
1.21905
1.21905
1.16364
1.08936
1.1907
1.06667
1.06667
1.31282
1.1907
1.1907
1.16364
1.24878
1.16364
1.16364
1.1907
1.24878
1.13778
1.08936
1.24878
1.16364
0.966038
1.08936
1.1907
1.24878
1.16364
1.13778
1.16364
1.21905
1.24878
1.1907
1.28
1.1907
1.11304
1.28
1.13778
1.21905
1.1907
1.21905
1.21905
1.24878
1.08936
1.24878
1.34737
1.28
1.24878
1.24878
1.31282
1.21905
1.06667
1.1907
1.16364
1.1907
1.06667
1.16364
1.21905
1.1907
1.28
1.21905
1.1907
1.08936
1.1907
1.08936
1.11304
1.16364
1.21905
1.16364
1.16364
1.11304
1.1907
1.24878
1.21905
1.24878
1.21905
1.16364
0.930909
1.06667
1.28
1.24878
1.21905
1.13778
1.06667
1.28
1.24878
1.28
1.13778
1.11304
1.13778
1.16364
1.11304
1.21905
1.16364
1.11304
1.11304
1.16364
1.24878
1.21905
1.16364
1.13778
1.08936
1.16364
1.08936
1.28
1.13778
1.16364
1.00392
1.21905
1.1907
1.0449
1.1907
1.11304
1.08936
1.16364
1.13778
1.24878
1.13778
1.1907
1.1907
1.16364
1.24878
1.21905
1.42222
1.1907
1.11304
1.24878
1.13778
1.21905
1.13778
1.24878
1.24878
1.16364
1.0449
1.21905
1.1907
1.08936
1.13778
1.11304
1.08936
1.00392
1.06667
1.0449
1.11304
0.948148
1.16364
1.00392
1.13778
1.06667
1.00392
1.06667
1.06667
1.0449
1.08936
1.24878
1.08936
0.825806
1.00392
1.08936
1.08936
1.16364
1.0449
1.24878
1.06667
1.13778
1.13778
1.08936
1.0449
0.966038
1.82857
0.948148
0.948148
1.024
1.00392
1.06667
1.11304
1.024
1.06667
1.024
1.1907
1.00392
1.08936
1.13778
1.0449
0.825806
1.16364
1.16364
1.00392
1.08936
0.984615
1.024
1.024
1.11304
1.00392
1.0449
1.0449
1.13778
1.06667
1.11304
1.06667
1.13778
1.11304
1.06667
1.13778
1.0449
1.08936
1.0449
1.0449
1.0449
1.24878
0.948148
1.024
0.930909
1.06667
1.11304
1.06667
0.914286
1.024
1.1907
1.1907
1.024
1.06667
1.21905
1.24878
1.24878
1.1907
1.21905
1.16364
1.08936
1.1907
1.1907
1.11304
1.1907
1.13778
1.21905
1.1907
1.11304
1.24878
1.42222
1.21905
1.21905
1.28
1.21905
1.24878
1.16364
1.21905
1.1907
1.28
1.21905
1.24878
1.55152
1.28
1.34737
1.16364
1.16364
1.38378
1.13778
1.21905
1.21905
1.21905
1.1907
1.08936
1.21905
1.1907
1.1907
1.24878
1.1907
1.21905
1.1907
1.16364
1.16364
1.28
1.08936
1.11304
1.13778
1.11304
1.0449
1.13778
1.13778
1.08936
1.11304
1.16364
1.1907
1.16364
1.13778
1.1907
1.1907
1.24878
1.00392
1.16364
1.16364
1.08936
1.1907
1.13778
1.16364
1.16364
1.06667
1.06667
1.16364
1.11304
1.11304
1.0449
1.06667
1.06667
1.11304
1.1907
1.13778
1.11304
1.16364
1.13778
1.13778
1.0449
1.21905
1.13778
1.08936
1.13778
1.1907
1.13778
1.13778
1.11304
1.1907
1.11304
1.06667
1.00392
1.024
1.06667
1.11304
1.0449
1.16364
1.11304
1.16364
1.13778
1.16364
1.13778
1.11304
1.11304
1.06667
1.11304
1.11304
0.930909
1.11304
1.13778
1.13778
1.11304
1.13778
0.966038
1.11304
1.11304
1.13778
1.08936
1.13778
0.984615
1.00392
1.0449
1.13778
1.06667
1.0449
1.024
1.13778
1.08936
0.948148
1.11304
1.08936
1.13778
1.13778
1.06667
1.13778
1.06667
1.16364
1.08936
1.024
1.08936
1.08936
1.06667
1.16364
1.08936
1.11304
1.16364
1.06667
1.28
1.13778
1.38378
1.21905
1.28
1.28
1.34737
1.21905
1.28
1.28
1.28
1.55152
1.28
1.24878
1.21905
1.0449
1.24878
1.13778
1.1907
1.024
1.13778
1.16364
1.11304
1.1907
1.21905
1.13778
1.1907
1.21905
1.1907
1.1907
1.16364
1.13778
1.08936
1.1907
1.08936
1.16364
1.28
1.16364
1.08936
1.16364
1.08936
1.1907
1.13778
1.1907
1.08936
1.31282
1.11304
1.1907
1.11304
1.11304
1.08936
1.28
1.16364
1.16364
1.1907
1.24878
1.11304
1.1907
1.24878
1.21905
1.24878
1.0449
1.11304
1.21905
1.13778
1.1907
1.08936
1.08936
1.16364
1.024
1.21905
1.16364
1.1907
1.16364
1.1907
1.13778
1.11304
1.21905
1.24878
1.16364
1.1907
1.21905
1.13778
1.13778
1.1907
1.21905
1.1907
1.21905
1.21905
1.16364
1.13778
1.06667
1.1907
1.21905
1.24878
1.1907
1.13778
1.16364
1.13778
1.08936
1.11304
1.21905
1.1907
1.1907
1.16364
1.16364
1.16364
1.13778
1.24878
1.16364
1.13778
1.21905
1.21905
1.24878
1.16364
1.16364
1.21905
1.06667
1.13778
1.06667
1.21905
1.08936
1.11304
1.16364
1.13778
1.11304
1.11304
1.11304
1.16364
1.08936
1.11304
1.11304
1.11304
1.0449
1.11304
1.13778
1.08936
1.13778
1.13778
1.08936
1.06667
1.1907
1.06667
1.13778
1.06667
1.13778
1.08936
0.984615
1.24878
1.024
1.28
1.08936
1.08936
1.16364
1.06667
1.024
1.06667
1.11304
1.1907
1.00392
1.13778
1.08936
1.21905
1.024
1.13778
1.06667
1.1907
1.08936
1.13778
1.08936
1.06667
1.08936
1.11304
1.16364
1.16364
1.13778
1.08936
1.13778
1.0449
[truncated: 66 more rows]

## Sheet: fig3j
P_spike_time_lag
-0.0125
-0.0125
-0.0375
-0.0125
-0.1625
-0.025
0.1625
-0.025
0.2375
0.25
-0.075
0.05
0
0
-0.0375
0.2125
-0.0125
0.025
-0.0125
-0.0125
0
-0.025
-0.0125
0
-0.05
-0.0875
0
0.0125

[truncated: 12 more sheets: fig3k, fig3l, fig3m, fig5ij, fig5kl, fig5mn, fig6de, fig6f, fig7jl, fig7k, fig7n, fig7o]
